# Supplementary material for: Predicting Network Activity from High Throughput Metabolomics
Source: PLoS Comput Biol. 2013 Jul 4;9(7):e1003123. doi: 10.1371/journal.pcbi.1003123 (PMC3701697; doi:10.1371/journal.pcbi.1003123)
Supplement: Dataset S1 — Metabolomics feature table and mummichog predictions. This file contains LC/MS Metabolomics feature table from the moDC experiment, , and predicted metabolites in the activity networks of moDC activation. Metabolite predictions on the human urine data and yeast data are also included. (ZIP) [file pcbi.1003123.s001.zip]

Archive with 1 entries (1 files):
- Dataset_S1_metabolite_data.xls
