# Supplementary material for: Predicting Network Activity from High Throughput Metabolomics
Source: PLoS Comput Biol. 2013 Jul 4;9(7):e1003123. doi: 10.1371/journal.pcbi.1003123 (PMC3701697; doi:10.1371/journal.pcbi.1003123)
Supplement: Dataset S1 — Metabolomics feature table and mummichog predictions. This file contains LC/MS Metabolomics feature table from the moDC experiment, , and predicted metabolites in the activity networks of moDC activation. Metabolite predictions on the human urine data and yeast data are also included. (ZIP) [file pcbi.1003123.s001.zip › Dataset_S1_metabolite_data.xls]

## Sheet: moDC_featuretable_AE
mz	time	mz.min	mz.max	p_0hr_01_1	p_0hr_01_3	p_0hr_01_5	p_0hr_02_1	p_0hr_02_3	p_0hr_02_5	p_0hr_03_1	p_0hr_03_3	p_0hr_03_5	mock_6hr_01_1	mock_6hr_01_3	mock_6hr_01_5	mock_6hr_02_1	mock_6hr_02_3	mock_6hr_02_5	mock_6hr_03_1	mock_6hr_03_3	mock_6hr_03_5	yf_6hr_01_1	yf_6hr_01_3	yf_6hr_01_5	yf_6hr_02_1	yf_6hr_02_3	yf_6hr_02_5	yf_6hr_03_1	yf_6hr_03_3	yf_6hr_03_5
85.0278	59.6882	85.0278	85.0278	15.581	16.0425	15.3953	15.4143	15.7364	15.5532	17.5684	17.0482	17.1605	17.1089	17.0896	17.4834	17.3895	17.0493	17.1132	17.0142	17.7896	17.514	17.1734	16.9813	16.6582	16.8376	16.8148	17.2885	16.5967	16.4734	16.6048
85.0472	124.751	85.0471	85.0474	14.4754	14.2709	14.3696	14.7142	14.8291	14.9959	16.0129	15.9395	14.9312	15.7852	16.9694	16.8227	16.082	16.3596	14.9497	16.4375	16.788	16.6485	16.6961	16.3596	17.0661	15.2321	15.1615	16.5655	16.4316	16.1668	16.2193
85.0653	68.6665	85.0652	85.0655	14.4223	15.0515	15.1241	13.5224	16.748	14.4095	9.9658	14.7208	12.9143	13.975	9.9658	8.4505	12.7531	9.9658	9.117	15.1972	9.1081	9.7859	14.0113	15.8681	13.3699	9.9658	15.5703	16.5537	11.947	10.3181	10.1656
85.1007	16.4802	85.1005	85.1008	14.5249	13.2573	13.5206	12.9044	11.4185	12.9223	13.8536	12.7706	13.3031	12.6327	13.6879	13.6275	12.9264	13.1886	13.357	13.5942	13.3003	13.3513	13.2977	13.114	12.5569	12.9582	12.996	13.029	12.4184	13.0218	13.4085
86.0595	67.7849	86.0595	86.0598	10.6674	17.4235	17.451	17.0197	17.0402	16.9958	17.8442	18.0095	17.8905	18.5749	18.447	18.2455	18.0086	18.2812	18.1462	18.4528	18.1639	18.5019	17.7391	17.9262	17.6089	17.5802	17.6529	17.7841	17.3077	10.7589	17.3895
86.0595	468.458	86.0594	86.0597	15.4276	14.9258	15.0413	14.0333	13.6642	13.7567	14.4269	13.8308	12.4858	12.0795	13.2177	13.7815	13.0949	14.8642	11.5452	12.5366	12.3706	12.9956	14.5771	14.3483	14.1652	11.8053	13.1073	13.3419	14.0805	12.5298	11.878
87.0435	31.5659	87.0431	87.044	14.317	15.3852	15.17	15.2311	14.0338	15.4437	15.3809	15.4037	15.3841	15.5962	15.2438	15.5003	15.4374	12.8878	15.1317	15.3527	15.3363	15.6859	14.9327	15.2701	15.4458	14.617	14.4188	15.7443	14.9767	14.2159	14.6986
87.0546	55.4429	87.0539	87.0548	17.3554	17.1806	17.6026	17.5362	17.4484	17.868	18.8283	18.7016	18.8949	19.1806	18.8965	18.986	18.9287	19.0577	18.9493	18.9933	18.8683	19.1396	18.1231	18.3306	18.0751	18.2129	18.2161	18.0789	18.0202	18.2153	18.1364
87.0993	53.8714	87.0993	87.0993	18.9559	19.1869	19.0587	19.6294	19.3644	19.451	19.6987	19.5869	20.7324	21.4096	21.441	21.2821	19.7141	19.8187	19.6681	20.014	21.0823	21.0333	21.2164	21.2219	21.2331	21.0953	21.1507	21.111	20.9099	20.9439	20.8236
87.9232	24.8498	87.923	87.9233	13.1227	14.8822	13.6259	14.5998	13.8868	13.4033	13.5809	13.9348	13.1349	13.7106	13.4684	13.7033	13.2354	13.2141	13.5809	13.6167	13.5625	13.4231	13.4467	13.0232	13.3311	13.0047	13.7802	12.9122	13.4529	13.5692	13.57
88.0221	43.4136	88.0209	88.0231	19.2853	19.1108	19.128	19.6132	19.1524	19.2577	16.1138	14.949	16.5885	18.1951	16.8934	15.9097	16.9956	16.6438	16.7801	15.3151	18.2094	16.2161	16.8212	15.7566	17.1857	15.6701	16.1705	16.9971	15.9588	17.9974	15.8324
88.0387	85.7977	88.0378	88.039	18.9634	19.0591	19.2207	19.8661	19.5193	19.7112	19.4603	19.5622	19.3665	20.7264	20.7995	20.5591	19.9782	19.899	19.5264	19.6915	19.9858	19.916	19.8192	19.8666	19.8114	19.3538	19.7262	19.4312	19.0318	19.0046	18.8865
88.0572	63.7879	88.0571	88.0574	20.9081	20.8591	21.9927	20.8178	20.8273	20.8273	17.1029	16.8921	16.82	16.3446	16.3623	14.8431	16.7395	16.7962	16.826	16.6401	16.7421	17.1524	16.4212	16.2312	16.5476	16.0347	16.4708	16.3738	16.599	16.564	15.9192
88.0751	102.019	88.0737	88.0756	20.1217	20.9506	19.4589	21.1377	21.2315	20.4782	17.9461	17.9276	18.8604	19.3956	20.627	19.0327	17.2226	19.0952	19.1422	19.737	20.4195	20.4327	19.4145	17.0881	20.3008	17.0778	19.0561	19.1756	19.1067	16.5511	19.3064
88.5085	83.9644	88.5085	88.5088	13.5131	15.3777	15.9449	15.5636	15.8201	15.8727	14.3509	13.8493	14.2717	14.3436	14.6649	15.0782	13.6787	14.5081	16.3916	14.1089	13.8553	14.0443	12.9895	13.9306	14.0461	14.2461	11.8014	14.166	12.2233	12.5691	13.9048
89.0077	107.925	89.0077	89.0078	12.9795	14.6321	13.2537	15.4657	14.6227	15.4452	7.331	13.4996	13.4946	14.2614	14.2561	14.1285	9.9658	12.556	8.4234	13.1171	14.9551	13.2867	13.33	13.4901	12.8098	9.9658	12.3605	11.5318	13.932	11.0604	12.8249
89.0704	504.692	89.0696	89.0705	13.6785	13.6101	14.0127	13.0683	12.7438	13.8283	15.3841	15.166	14.6054	15.244	15.5592	14.6852	16.0679	13.0879	14.8677	14.2051	15.1525	15.3065	15.1742	14.6622	14.5534	14.1334	16.0411	14.1183	15.6687	15.3168	15.56
89.4647	559.004	89.4647	89.4647	14.3884	15.9558	16.1834	12.9996	14.2572	14.4789	14.1589	13.2827	14.007	14.1195	13.7279	14.3274	14.8364	14.6284	13.7947	13.864	13.8311	13.7458	12.8472	13.7256	13.9862	14.0327	14.7029	14.1589	14.1726	13.8021	13.9534
89.4648	56.515	89.4647	89.4649	13.6623	13.7306	15.8923	13.8745	14.3042	15.0938	14.6009	14.1586	13.3477	14.5941	16.3875	14.604	14.8341	13.3402	14.1878	14.1718	13.7615	13.9311	15.1249	13.6691	14.3141	13.4472	14.2346	13.7005	13.5873	14.4927	14.2875
89.506	54.002	89.5041	89.5066	17.1754	19.1953	19.0555	19.4204	16.9607	19.4977	16.8737	17.4877	16.2576	18.4018	18.2615	17.8822	17.7758	17.6402	16.8743	17.5171	15.12	18.0642	17.6106	17.7179	16.1304	18.1307	17.7893	15.8999	17.1106	17.2438	16.3885
89.5063	552.922	89.5063	89.5063	12.5245	16.2276	16.2481	14.1905	14.5994	14.4811	14.2746	13.9592	14.0756	14.2287	14.4172	14.1663	14.1366	14.3634	14.1179	14.2025	14.2467	14.2592	13.8969	14.198	14.3331	14.1581	14.4942	14.2322	14.3497	14.2647	14.1008
90.0544	514.797	90.0544	90.0547	15.2292	14.5549	13.5299	13.6973	13.6796	13.241	13.0984	14.1848	12.9277	13.806	13.6269	12.1074	14.3602	14.2018	14.8486	13.7629	13.3587	12.6551	13.7239	13.5064	11.2189	13.5026	13.1028	15.1164	14.0043	14.5057	15.0398
90.5062	394.86	90.5062	90.5065	14.4214	19.5125	19.5233	19.4798	19.3945	17.8232	19.0996	19.0724	19.0929	18.9414	9.9658	9.9658	14.4176	9.9658	9.9658	14.3561	19.3726	19.3805	19.3784	18.1451	18.3396	9.9658	9.9658	9.9658	18.7549	18.9636	18.8329
90.5059	29.8238	90.5033	90.5065	17.0733	16.7405	16.3877	16.5163	16.6959	16.4056	16.342	16.6984	16.1167	16.5134	16.241	16.7991	16.2751	16.7304	16.1069	15.9211	14.4109	16.1839	15.5146	16.1993	16.8388	16.235	16.4768	16.604	16.0446	16.0939	16.4139
90.5254	470.347	90.5254	90.5254	14.5107	18.8079	19.0023	19.2293	19.8461	19.7977	17.7861	18.6183	18.668	9.9658	9.9658	17.6462	15.7985	15.7817	14.0941	18.178	18.3716	18.1521	18.389	17.5944	16.8274	14.8668	14.7683	15.051	9.9658	18.1382	18.3535
90.5256	40.0324	90.5252	90.5257	22.3637	22.2856	22.0149	22.4021	22.154	22.2293	19.281	19.6421	19.7426	18.8817	19.7858	19.9868	19.8505	19.386	19.7186	19.969	19.484	20.0834	20.2652	19.3409	20.0048	19.545	19.9824	19.715	19.7029	19.8851	18.1916
90.9762	47.4036	90.9762	90.9762	24.2094	24.2545	23.0554	23.5461	24.5454	24.5632	25.1094	25.1492	25.1028	25.6959	25.6655	25.6833	25.1426	25.1956	25.1614	25.4147	25.3866	25.419	25.5801	25.5955	24.4666	25.5443	25.5206	25.5408	25.3489	25.3255	25.3151
91.0173	165.035	91.0172	91.0175	11.7995	14.4205	14.9085	15.2487	14.9429	14.7104	15.2702	15.5352	15.3351	15.603	15.6463	15.6265	15.1608	15.3209	15.4551	15.4933	15.5147	15.5437	15.4647	15.3579	15.6891	15.5786	15.4869	15.4976	15.3904	15.4272	15.2165
91.0231	49.0876	91.0228	91.0231	14.4683	15.3487	16.1582	15.8294	15.9802	15.352	15.6939	13.7552	14.6352	15.1481	15.8115	15.4419	14.9166	15.1148	15.3432	14.5942	14.9623	15.2491	14.8889	15.2388	15.4683	14.6575	14.7471	15.1125	14.8392	15.7385	14.6878
91.0271	87.6645	91.0268	91.0274	18.4563	18.4979	18.213	18.0239	18.2313	18.18	16.0763	15.7738	16.1936	13.5635	16.195	16.6227	16.3766	15.6961	15.9097	15.7932	15.7247	15.953	16.0312	16.0919	16.2681	16.4993	16.4664	16.2094	16.3316	16.416	16.4577
91.027	331.523	91.027	91.0272	14.9016	16.3041	15.7263	14.7713	15.5273	17.1191	16.0173	16.1649	16.2594	15.8481	15.564	15.542	14.1568	14.7222	14.8011	14.8151	13.9208	15.3832	14.3653	9.9658	14.5003	15.2958	14.5145	15.2661	11.1952	15.3529	15.6334
91.5039	415.51	91.5037	91.5041	13.9379	16.8545	9.9658	17.9549	16.288	15.9063	16.6771	15.0168	13.8543	16.0048	9.9658	9.9658	14.1314	12.9014	14.8744	17.9061	17.856	17.8973	17.9559	15.8275	17.022	14.1282	13.7642	9.9658	15.6428	17.4263	16.0508
91.504	25.5491	91.5024	91.5047	16.1046	15.3798	15.0788	14.2344	14.1615	13.7772	15.0043	13.8068	14.5315	14.6948	14.2685	14.4594	15.5743	15.3408	15.0951	14.8623	14.1763	14.4415	14.98	13.2575	14.854	14.7207	14.43	14.6835	14.1432	14.4456	15.1431
91.542	38.8785	91.5418	91.5421	19.5339	19.4351	19.4017	19.6068	19.5493	19.6304	18.0317	18.2705	17.6585	17.2346	17.6508	17.7339	18.317	18.3448	18.2868	18.4495	18.332	18.4276	18.7589	18.5932	18.7579	18.7019	18.2774	18.6845	19.003	19.0885	18.8321
92.0571	232.86	92.0569	92.0572	14.8341	13.1811	13.7579	11.0553	13.7407	13.9147	13.9953	13.3534	12.6371	12.8791	13.5185	12.606	11.571	11.9954	13.2334	12.7411	13.7459	13.5042	13.4888	7.4387	13.8733	14.6346	10.1593	13.7496	13.2794	7.47	11.2569
92.5219	37.6109	92.5216	92.5222	17.3036	17.4629	13.0091	15.4358	14.6124	15.442	14.8862	16.3468	15.3088	15.5113	16.5541	14.8888	15.6313	16.0958	15.7514	14.8375	13.9826	15.3906	15.3107	14.7412	16.6063	14.6655	15.3091	14.8151	14.0523	15.7301	14.9619
94.0646	215.31	94.0645	94.0649	14.2509	14.2205	13.8445	15.0234	14.2308	16.4073	14.267	14.4868	14.704	15.2067	14.7161	14.0796	14.0176	14.3402	14.4377	15.2247	15.5422	14.5507	15.7735	13.7773	14.3195	14.143	14.5187	14.7144	13.9731	15.1712	14.9577
95.085	268.706	95.0849	95.0853	13.4087	13.7799	15.0965	14.2656	15.474	12.6244	14.0479	14.8052	14.9978	15.4125	14.9666	14.4773	14.7017	15.5031	16.5752	16.1859	16.0097	15.0583	16.0962	13.3067	14.7958	14.8706	12.6147	13.1521	15.4768	16.1924	15.1403
95.5225	28.1081	95.5225	95.5225	14.5459	15.1246	13.2103	14.2073	14.359	14.5692	14.0213	14.4426	14.5897	16.3315	14.2885	14.8638	14.7489	14.3463	14.0014	14.1987	15.6026	16.1739	15.1624	14.0432	16.2757	15.91	16.1238	14.4155	16.237	13.7649	14.5798
96.0551	150.362	96.055	96.0553	15.1757	14.7019	13.6501	15.6108	12.4029	12.8712	15.2282	14.9342	14.6025	14.9986	14.0415	13.8315	15.9465	15.531	15.3423	15.2499	12.9197	15.2906	15.4398	14.6912	14.0288	14.4505	15.1217	14.6133	15.6444	14.1302	13.5488
96.0551	512.808	96.055	96.0554	14.6571	14.7651	8.2286	14.2614	14.2742	14.134	13.4341	14.069	13.597	12.0565	12.2301	12.896	11.1472	15.1751	15.0807	13.3859	13.0772	11.5166	13.2722	13.2427	14.1878	13.4876	15.5878	14.082	11.9876	14.4306	15.0482
96.0802	91.2722	96.0791	96.0806	18.1279	16.8268	16.312	17.818	15.6931	16.64	15.753	15.9325	15.7471	16.599	15.7995	17.329	16.1778	16.3846	16.1459	16.9134	16.6004	17.1134	16.2219	15.5047	15.9081	16.6613	15.8824	16.6808	15.7147	15.9169	15.8044
96.0802	431.32	96.0802	96.0804	15.9697	16.1435	16.2497	15.9712	16.4948	16.2997	15.6835	15.4699	16.0295	17.469	16.7229	15.2008	11.4584	17.4533	17.3538	16.2801	13.7257	14.3977	15.7949	15.3194	16.5449	16.3835	14.8074	17.5655	16.5447	15.343	13.1489
96.5145	50.468	96.5144	96.5155	15.7971	14.2187	14.4424	14.5175	15.1015	16.151	15.332	13.6652	14.6952	13.1906	14.8443	14.5733	15.4356	9.9658	14.7469	15.421	15.283	13.3983	14.8006	14.6321	15.9609	14.6409	14.5892	16.0327	14.5587	14.5187	13.9602
96.5144	359.88	96.5144	96.5144	16.9069	18.5147	16.2664	18.4536	18.9509	18.8606	16.722	16.8603	18.0639	18.3521	18.1799	17.5046	15.6189	15.7875	16.2815	17.2764	17.2215	17.7711	17.8336	17.22	15.9114	16.2506	16.5458	16.4694	16.9237	16.3971	16.5296
96.9213	106.643	96.9212	96.9216	17.5535	14.7494	13.9957	9.832	16.5755	16.2104	17.4662	17.3098	16.6245	16.9412	17.0557	14.5105	16.4688	17.0867	16.9169	17.0793	16.2458	17.0435	16.6288	16.7994	16.1123	17.3278	16.3278	15.3457	16.3153	17.5201	16.8398
96.9588	38.5265	96.9555	96.9602	16.8846	16.1624	17.2198	17.0295	16.3527	15.4275	15.2591	15.1647	15.4966	16.271	15.5514	15.2569	15.9523	15.7668	15.24	15.0174	14.9755	15.3284	15.4507	14.9563	16.2077	15.2333	15.6237	15.7173	15.1837	15.3413	16.3982
96.9601	541.608	96.9598	96.9602	11.6279	16.2837	16.0766	15.194	15.1031	15.241	15.5439	15.517	15.4199	15.4206	15.5817	15.5588	15.6166	15.2014	15.2856	15.3274	15.4447	15.3175	15.3209	15.4542	15.5952	15.7118	15.617	9.9658	15.7532	13.7442	14.8571
97.5139	369.6	97.5138	97.5141	14.3865	19.2081	16.9038	17.9329	19.1186	17.1686	14.6116	16.1791	15.2258	17.855	17.5239	14.0901	12.6105	14.9115	14.7326	15.0078	16.5182	15.7482	14.1454	15.993	15.7091	14.9498	15.3533	14.8497	13.8079	14.3424	14.1567
97.5139	67.4056	97.5138	97.5141	18.3936	18.9635	18.3058	16.7116	19.1111	18.874	17.7872	17.7049	16.2247	18.8428	17.699	17.465	18.2997	17.6995	17.6211	17.7801	18.6119	18.6542	17.6127	17.4327	17.8253	17.0992	16.0915	17.5897	17.786	15.0682	17.5579
97.9684	21.9315	97.9684	97.9684	14.7399	15.0046	13.8741	14.1178	14.5485	13.7279	14.5207	13.4913	13.9112	14.8947	14.6803	14.2534	14.4071	13.9531	14.292	14.7328	14.8522	14.2457	14.7872	14.5171	13.7049	15.3656	13.6019	14.4941	14.5038	13.9339	14.858
97.9908	31.3393	97.9907	97.9911	22.516	22.0789	22.3141	22.7015	22.7184	22.2412	20.9179	21.0445	20.7941	21.4254	20.8743	21.0561	20.5306	20.6238	20.0265	21.346	21.296	21.3537	21.5954	21.2531	21.3472	20.4321	20.2282	20.5236	20.8098	20.3233	21.1876
98.0133	63.4008	98.0131	98.016	19.3557	17.9296	18.0939	17.2514	19.4122	18.6677	18.2404	18.1425	18.019	18.6775	18.0898	18.7562	17.8563	18.4599	18.0509	18.8577	16.052	18.5607	18.4768	18.3674	18.2594	15.949	18.2804	18.2562	13.8307	18.3227	17.4303
98.0131	364.264	98.0131	98.0131	15.0034	18.9108	18.2595	18.5135	18.9823	19.0627	17.3176	15.7325	17.3658	17.2279	14.2641	16.2194	9.9658	16.374	16.5774	17.18	16.3113	16.4307	17.113	17.1261	17.1135	14.6832	15.3524	15.0545	15.6549	15.4772	15.6669
98.0596	513.118	98.0593	98.0597	15.154	14.116	14.5372	12.5009	15.1069	13.7547	14.5904	14.7147	13.1114	15.8566	14.6518	14.9965	14.4054	15.2973	14.8384	15.9757	14.7814	14.3989	14.8099	14.5252	15.7555	15.193	14.6455	15.7494	15.0737	13.7931	14.1616
98.47	339.966	98.4697	98.4704	13.943	16.9544	16.752	17.6659	17.0323	16.2488	17.2406	17.2271	17.2884	16.1637	17.1382	16.924	9.9658	16.3324	16.4079	17.5846	17.5953	17.0266	16.8051	9.9658	17.5398	16.863	16.6064	16.7321	16.8995	17.0868	15.2055
98.4701	561.462	98.47	98.4702	13.0309	15.6065	15.7346	14.0502	13.2817	13.1658	13.822	13.7385	13.2815	13.9955	13.5512	14.0397	13.2026	11.2093	13.5732	13.4717	13.0491	14.1653	13.5496	13.0981	13.883	12.9859	13.3519	13.7326	12.478	13.696	13.9165
98.5115	389.888	98.5114	98.5118	15.5271	21.607	21.212	21.1859	22.0222	21.07	19.634	21.0736	20.4405	18.721	19.0656	20.2158	16.5382	9.9658	9.9658	20.8892	20.695	20.7434	20.7659	18.6444	9.9658	9.9658	9.9658	18.1491	20.8481	19.025	19.0928
98.558	527.586	98.5578	98.558	11.9098	12.5392	12.9039	12.4175	13.2491	12.6931	13.8676	13.688	13.627	13.1827	13.2028	13.0167	12.9085	13.2761	13.3119	13.8301	14.2853	14.2936	13.8815	13.4619	12.6627	11.9802	12.9151	9.9658	9.6251	9.9658	9.9658
98.9429	528.09	98.9399	98.9462	13.6797	9.9658	13.9878	9.9658	14.1232	9.9658	9.9658	13.6903	9.9658	14.6239	9.9658	9.9658	13.7871	13.7414	9.9658	13.7273	14.6978	13.7123	13.6562	13.3704	13.7672	13.1979	13.2501	9.9658	9.9658	13.0678	9.9658
98.956	416	98.9548	98.9566	13.492	14.8395	16.2653	15.8948	15.687	15.4254	15.349	15.3332	15.2303	15.0833	14.5723	15.317	13.829	12.3883	12.7323	15.3961	13.0926	15.6343	15.5251	14.9087	15.6526	14.21	14.6955	15.3818	14.8797	14.8504	14.0468
98.956	23.7355	98.9559	98.9562	13.6981	15.7403	12.8262	15.6405	13.4362	16.7327	14.6515	11.5424	15.0941	15.8683	15.8359	16.0903	15.9088	15.1606	15.0568	15.0106	12.5692	15.3845	14.956	15.0698	13.8495	11.2589	11.1368	11.5591	14.0636	15.6851	13.9125
98.9607	21.1331	98.9607	98.9611	17.1569	17.0542	17.001	16.2495	15.8749	17.0524	16.1521	15.91	16.0502	16.4913	16.3861	16.6675	16.5378	16.5972	16.516	15.8766	15.7392	15.6292	15.5447	15.9406	15.8744	16.6776	16.7192	16.3449	16.2167	16.2753	16.4769
98.9834	527.537	98.9834	98.9838	24.7838	25.0344	25.1633	25.1695	25.1451	25.1526	24.6831	24.7372	24.6179	25.3711	25.2902	25.2873	24.8325	24.7588	24.7585	25.0378	25.0409	25.0068	24.7882	24.7293	24.7557	24.5913	24.6446	24.6321	24.3445	24.3903	24.2842
98.9942	28.4694	98.9942	98.9942	16.9553	16.3295	15.3607	16.3851	16.5147	16.7386	15.7343	15.0231	15.1737	15.785	15.3402	14.9309	15.6655	15.4337	15.6777	16.5367	14.8967	15.3435	15.3227	14.9981	15.3571	15.8232	14.9309	15.5492	15.4891	15.3634	15.4158
99.0017	527.281	98.9975	99.0037	14.0071	14.3094	14.2913	14.8784	15.2136	16.3376	14.4046	13.9809	13.9278	15.701	14.7837	13.6222	14.3799	14.5391	14.8042	14.1476	15.252	14.9992	14.5841	13.6192	13.8986	13.4604	16.169	13.6292	13.8001	14.6102	13.7087
99.0132	66.1226	99.0128	99.0135	17.8752	17.9573	19.0074	18.5107	19.1087	18.999	17.6616	17.8244	17.5206	18.3189	17.3228	17.0037	17.2965	16.6577	18.0378	14.0774	18.5103	18.8605	17.428	17.4518	17.9716	16.4787	17.8744	16.0842	17.5364	17.6182	17.4711
99.0128	521.618	99.0113	99.0135	14.25	15.7914	14.5579	14.8271	15.0206	13.7845	13.6203	13.2186	13.9506	12.5734	14.0779	15.1321	13.0224	13.9841	14.4591	13.9473	14.457	15.9722	9.9658	9.9658	13.4619	12.8317	14.2118	10.8292	13.153	14.4254	13.6961
99.0191	57.3628	99.0191	99.0191	18.206	19.9613	20.0917	20.3342	19.8954	19.8763	15.9941	16.9733	15.9654	16.7561	9.9658	9.9658	16.2588	16.5389	16.0344	16.5295	17.4147	16.7084	16.7632	16.9028	16.88	17.155	17.1295	16.6664	16.723	16.367	16.516
99.0206	528.005	99.0193	99.0214	13.6238	15.2326	15.1062	14.1887	13.8087	13.7124	12.3017	13.7047	14.1859	14.3798	9.9658	9.9658	13.6077	13.3607	13.8303	14.0785	14.4042	13.4813	13.2938	13.4723	13.4113	13.6236	13.1914	13.903	13.9411	12.2574	11.4726
99.0436	248.162	99.0433	99.0444	15.7086	12.7614	16.6987	13.7674	16.6496	14.6703	12.8061	14.7818	12.2012	14.7694	14.3243	12.2746	12.172	13.0263	12.4376	11.166	15.7137	13.5117	15.7533	11.3459	14.6842	13.5866	13.8163	14.0922	12.5164	13.8528	12.8127
99.0896	56.0356	99.0895	99.0899	17.0564	17.0357	16.9668	17.6895	17.7849	17.5634	18.5009	18.4158	18.4274	18.8557	18.8075	18.7559	18.4315	18.655	18.2165	18.555	18.6301	18.7155	17.1864	17.9223	17.4254	17.7157	17.1319	17.2018	17.6918	16.7709	17.3817
99.4119	526.316	99.4116	99.412	11.5244	9.9658	13.5085	13.3776	11.5976	12.8967	13.9415	13.1353	12.9075	13.2206	13.5647	13.4185	12.8042	13.1012	13.4789	13.7517	14.2438	14.0054	13.4372	13.4282	13.4293	11.78	9.9658	11.5947	9.9658	9.9658	9.9658
99.5117	31.2772	99.5117	99.512	20.2275	17.6708	18.7018	19.8369	19.6616	19.1971	19.0316	19.0313	18.8397	19.8352	19.7722	19.6737	19.218	19.1051	19.2486	18.8216	18.6875	19.0133	18.9795	18.8746	18.9347	18.9172	19.1561	19.5036	18.886	19.5357	18.9832
99.5308	39.6655	99.5308	99.5312	22.3429	22.2123	21.9621	22.3291	22.2104	22.27	17.9217	19.2042	19.3107	17.9976	17.7771	19.5812	19.0492	19.3281	17.8343	19.2886	19.5397	18.027	17.5158	19.5886	19.8552	19.4436	19.3493	19.8624	19.7149	19.747	19.8312
99.9867	26.3381	99.9867	99.9871	14.2739	14.4396	14.7231	14.7858	14.9724	14.9227	14.792	14.8199	14.2968	14.6389	16.0724	15.1096	14.7925	14.7847	14.1169	15.2434	13.9336	14.4406	14.7386	14.1822	14.115	14.4723	14.0937	16.3731	14.4532	14.3728	13.7386
99.9873	479.65	99.9867	99.9878	15.9955	16.5074	15.6581	17.2144	17.1039	15.985	15.4832	15.4474	15.9733	16.2661	16.3858	16.2575	15.6631	15.5462	15.5593	15.8025	15.7552	15.744	15.8722	15.4003	15.3802	15.4732	15.4585	15.5414	15.2676	15.0846	15.6567
100.013	35.295	100.01	100.014	16.6002	15.2141	14.5794	13.5931	15.1316	14.8775	15.2297	14.2014	14.6534	13.7318	15.2538	15.4068	14.7712	16.0619	15.5218	14.9411	13.5545	14.5238	16.1985	13.3222	14.9781	15.6532	15.4222	14.5182	14.5486	15.0013	15.4016
100.022	130.214	100.021	100.024	14.6762	16.9163	17.0981	17.2902	16.999	17.1135	17.3024	17.3807	17.3504	17.6964	17.5922	17.5616	17.1813	17.3195	17.2505	17.5396	17.5442	17.847	17.9142	17.397	17.4944	17.924	17.4737	17.9846	17.3249	17.2264	17.2914
100.028	39.0475	100.028	100.029	18.2476	17.9158	17.4683	17.5978	17.3338	17.3564	14.9544	15.1894	15.4279	15.3811	14.9374	15.6006	15.1294	15.2255	14.8496	15.0324	15.0357	15.1235	14.8114	15.5356	14.922	13.6852	15.2225	15.4301	14.8495	14.8875	15.0472
100.032	38.1912	100.032	100.032	18.3253	18.1734	18.0824	18.5606	18.2917	18.027	15.8126	15.0302	15.9776	15.261	14.5624	14.513	15.4929	14.6962	15.137	15.6158	14.4509	15.3158	15.9585	15.2804	15.1457	15.5388	15.4997	15.465	15.2621	15.2234	15.7296
100.075	559.564	100.075	100.075	14.5314	15.2961	13.8536	15.6602	15.6188	14.8946	14.1346	14.4018	14.7694	14.504	15.5353	15.556	15.5697	15.5238	15.3432	15.3391	14.0603	15.4817	14.8811	15.4226	14.6938	14.9911	15.3007	13.4697	14.2634	15.4193	13.9582
100.112	132.885	100.112	100.112	19.3171	19.3932	18.9781	18.807	19.3765	19.5487	18.3986	18.1965	18.0891	18.8973	18.926	18.7535	17.8718	18.1776	17.2655	18.5109	17.9503	18.7805	17.7988	18.0659	18.1973	17.9445	18.1193	17.9565	15.6814	18.1757	17.5985
100.509	24.888	100.509	100.51	18.8139	16.4695	17.2938	17.747	18.0564	18.0625	17.7422	17.4939	17.5505	18.1059	18.2302	17.9589	17.9831	17.9002	17.8266	17.5062	17.3946	17.3122	17.4606	17.5103	17.317	17.7272	17.6695	17.7331	17.7145	17.868	17.8226
100.931	25.5718	100.931	100.931	15.1651	13.6428	12.262	12.908	14.3461	13.939	14.2216	11.9821	11.5499	14.7942	12.7468	14.1256	13.8138	13.8883	13.8811	10.5966	13.8154	11.6872	10.8677	13.6257	13.5543	12.4311	12.4618	13.6371	12.6065	12.1435	11.7642
100.956	21.7426	100.956	100.957	15.7939	15.5584	14.4627	15.1826	15.3572	15.0595	14.2878	14.1731	15.0542	14.8695	14.9001	15.2889	14.7365	15.0956	15.0663	14.1748	14.9534	14.1486	14.0477	14.0791	14.3675	15.8842	14.8599	15.341	15.3738	14.8538	15.2307
100.988	525.98	100.988	100.988	18.3762	18.4439	18.6265	18.7616	18.754	18.7543	18.2621	18.4496	18.2835	19.0968	19.0493	19.0431	18.3604	18.3159	18.4688	18.7589	18.7432	18.7267	18.4429	18.2245	18.3938	18.1058	18.3273	18.3665	18.0222	18.0455	17.978
101.011	22.19	101.01	101.011	14.3894	14.4401	14.9618	15.2771	14.8513	14.1386	13.8504	15.7867	14.0979	14.4004	14.5541	14.3213	15.0008	14.7635	14.891	14.6885	15.1569	14.9675	14.5951	14.4431	16.6573	14.7107	15.0361	14.3526	15.8106	14.7654	14.2097
101.059	521.375	101.059	101.059	14.3612	15.999	15.7473	16.2525	16.5395	9.9658	16.2872	13.8861	16.0975	16.8577	14.9186	16.2083	14.6894	16.45	14.7088	16.1939	16.0257	14.8942	16.1054	16.1531	16.2262	16.5712	14.9435	16.996	16.2622	16.2739	14.2963
101.508	30.5957	101.508	101.508	15.0651	14.8243	14.3277	15.2913	13.6188	14.5087	14.0896	13.9499	14.3843	14.6038	14.3358	14.2947	14.5961	14.62	14.4677	13.9994	14.1215	14.0794	13.4477	14.3563	13.9505	14.2243	14.6102	14.5766	13.8475	14.1462	14.2194
101.508	557.047	101.508	101.508	13.6063	15.5866	14.2075	13.3767	13.9006	13.7093	13.9216	14.1381	13.6715	13.6475	13.8403	14.002	11.6019	13.5184	13.9502	13.8125	13.876	13.7069	15.1401	13.7447	13.8648	14.0968	13.7685	13.849	14.1152	13.8261	13.6831
101.984	29.42	101.984	101.984	16.1411	17.5384	17.7479	17.2449	16.6105	17.0667	15.5503	16.0304	15.783	15.6582	15.7786	16.2871	15.1035	15.4069	15.3715	16.4825	16.0388	15.946	16.3254	15.7117	15.8522	15.6513	15.7257	15.0549	15.8508	16.2842	15.3537
102.012	28.0084	102.012	102.013	18.4148	18.5231	17.5098	18.1334	16.7717	17.856	18.2899	18.0352	18.3489	18.0149	17.3189	17.5234	18.7324	17.916	17.7817	18.0652	17.9053	18.3272	17.8189	17.9515	17.9815	17.6694	17.8052	17.8613	17.925	17.8338	17.9753
102.033	419.721	102.033	102.033	13.1184	17.3241	16.7226	17.451	17.9615	15.2507	15.8425	16.5384	16.6601	16.7522	16.8873	13.7294	13.9458	14.2218	14.5463	15.7824	16.3038	15.4238	16.5812	16.3296	16.4168	15.7272	15.0602	13.8876	16.6277	16.1397	15.9741
102.033	47.196	102.033	102.033	18.0636	18.5639	18.4573	18.4848	18.3698	18.7418	16.9396	16.4796	15.9121	17.0976	16.2357	16.2132	16.8602	16.9182	16.9454	16.7595	17.2351	17.0498	16.7751	17.4661	17.29	16.1409	16.7506	17.5403	16.7131	16.6144	16.7043
102.045	58.7093	102.045	102.046	20.2107	20.001	20.0952	19.9479	20.0323	19.9889	17.9891	17.8295	18.0049	17.7573	17.7896	17.9993	18.0999	17.8236	18.151	17.8959	18.0004	17.8058	18.0067	18.1543	17.7016	17.8876	17.9418	17.5029	17.6872	17.9777	17.9618
102.054	60.3951	102.054	102.054	19.0583	19.2171	18.5703	18.9105	19.2644	19.2375	20.6578	20.6224	20.6036	21.2569	21.2377	21.22	20.5269	20.6148	20.431	21.1326	21.1019	21.0184	21.2373	21.3656	21.3662	21.3376	21.1869	21.2245	20.9657	21.1058	21.1357
102.091	50.7738	102.091	102.091	18.7846	18.7955	18.2276	18.6886	18.9917	17.3736	18.6788	18.4877	18.6556	18.7039	18.7214	18.5686	18.545	18.844	18.6889	18.6409	18.544	18.5533	18.1231	18.1434	18.38	17.9948	18.3452	18.0718	17.9714	17.9101	18.0218
102.127	53.0638	102.127	102.127	17.2769	18.5058	18.3275	18.6466	18.9119	18.1662	17.4751	17.3759	17.7972	18.344	18.1805	18.012	17.7205	17.6244	17.4481	17.4696	17.8141	17.6807	17.5875	17.3621	17.6013	17.2298	17.3102	17.1611	17.3705	17.37	17.6498
102.508	16.145	102.508	102.509	11.6387	19.2537	19.6655	13.6076	19.2872	17.9352	18.2565	13.2152	18.4155	19.8506	19.0606	18.7217	18.6112	18.2286	17.9401	18.9183	18.7102	19.1285	18.7142	10.8589	13.1276	18.5538	19.2525	17.932	17.7974	18.2277	18.8276
102.53	32.9566	102.53	102.531	14.4107	15.3665	14.6778	14.7538	12.3758	14.2439	14.1561	14.6224	13.569	14.4384	14.3344	14.2591	13.9777	14.1622	14.3248	14.2848	14.0432	14.1596	14.4246	14.0165	13.791	13.9262	14.0344	13.7562	14.1969	14.3306	14.442
102.53	299.018	102.53	102.531	7.3769	15.3014	15.0446	15.1759	13.3534	13.1854	13.3357	14.0407	14.0654	16.6426	15.1857	15.0796	15.2671	15.4724	15.0651	15.2401	15.4243	13.4541	16.5271	14.7888	14.9391	14.3923	14.5441	14.4451	15.5665	12.9138	14.3309
103.038	496.323	103.038	103.039	14.6589	14.5551	14.626	14.0129	13.7331	13.6474	14.1628	13.0983	12.4538	10.9926	12.0834	10.7547	14.8619	10.755	14.0882	13.118	10.8215	14.1149	11.0175	13.9402	13.859	13.3959	12.8685	13.5086	11.8991	11.7119	14.1132
103.053	55.7007	103.053	103.053	18.0909	17.7645	18.8588	18.5861	18.4237	18.4272	18.833	19.7802	20.0844	20.745	20.608	20.6032	20.0387	19.9415	19.9867	20.4429	20.454	20.422	19.1312	21.0049	19.065	19.6359	17.1738	19.3058	18.8201	20.7076	19.2099
103.054	376.014	103.053	103.054	15.3236	14.916	15.2581	13.9269	14.9233	14.6787	15.5596	15.6739	15.5893	15.4075	15.4035	15.2085	14.9608	15.4209	14.9325	15.2225	15.3337	15.5893	15.6239	15.6987	15.837	16.0311	15.8142	15.8421	15.7565	15.9276	15.8431
103.075	133.866	103.074	103.075	14.1575	15.1583	14.5857	14.2843	13.5054	13.9906	14.6548	12.8642	14.5558	15.2142	12.3219	15.6981	16.1767	13.6184	15.8227	11.5379	14.0301	16.4112	13.5215	15.3996	16.1824	13.8102	15.0382	16.0699	16.2654	13.2048	15.2533
103.075	536	103.075	103.075	14.3088	15.2797	14.0536	13.2284	12.8186	14.8114	14.8085	13.8705	9.9658	14.8596	14.9199	14.9598	15.0372	14.5794	15.0128	14.087	14.4012	14.2592	14.7716	14.4619	14.9353	13.5737	14.649	12.1684	14.4343	13.2505	14.8363
103.955	500.455	103.955	103.955	17.1918	19.1886	17.0374	17.5619	17.7047	17.684	17.8037	18.0591	17.9566	18.3072	17.9328	18.4085	17.6407	17.4941	17.5753	17.891	17.7659	17.7824	17.5681	17.6479	17.6095	17.5258	17.5577	17.5686	17.0937	16.7515	16.1556
103.955	53.8194	103.955	103.955	17.5387	18.8191	17.9569	16.5008	17.0394	16.793	15.5091	15.4369	16.1621	15.2694	15.8754	18.0154	17.8587	15.4186	16.199	15.9993	16.4841	16.6315	16.252	15.7503	16.7115	17.3023	15.6968	16.1907	17.2916	15.6279	15.5544
104.06	92.3529	104.06	104.061	17.2114	17.569	17.7684	17.4057	17.6669	16.831	12.0795	14.8689	13.3596	16.0856	13.7214	14.9202	10.0218	14.627	14.4061	14.2341	13.5204	12.1403	12.9517	12.3905	15.3437	11.4122	12.361	14.2247	12.6362	13.818	12.865
104.06	512.408	104.06	104.061	13.5342	14.2989	11.2445	13.4218	15.4757	15.3788	14.4935	14.6113	14.7925	14.9396	14.9383	14.4345	15.1241	15.8428	15.7073	15.2699	13.9762	13.5479	13.7285	15.5296	15.4104	15.2446	15.9133	15.255	14.818	13.7601	12.8605
104.107	48.0036	104.107	104.107	23.0311	23.1332	23.0228	23.127	23.0398	23.1783	24.1478	24.2382	24.1944	24.4525	24.4712	24.4884	24.1919	24.2655	24.2117	24.3679	24.3373	24.4351	24.1138	24.17	23.9359	24.2602	24.2405	24.2405	24.2125	24.2173	24.1837
105.033	234.003	105.032	105.033	13.0534	9.9658	14.0219	14.53	14.3533	14.551	13.7768	13.7209	13.6511	15.1512	15.195	15.518	14.0091	14.1478	14.097	14.3909	14.5008	14.4589	13.871	13.956	13.7127	8.9051	13.7277	14.0501	13.5318	13.3866	13.512
105.103	47.8226	105.103	105.103	27.7737	27.8743	27.7636	27.5498	27.5399	27.6009	23.439	23.5529	23.5128	22.8912	22.8532	22.9122	23.5088	23.5787	23.5077	23.3001	23.3037	23.3587	23.2425	23.3104	23.0924	23.3039	23.2648	23.288	23.5295	23.512	23.4911
105.953	504.401	105.953	105.954	16.0844	17.5249	15.6879	16.3145	16.5149	16.9625	16.3086	17.0064	16.849	16.7906	16.6231	16.68	16.426	16.2851	16.3668	16.6285	16.6156	16.6467	16.377	16.5334	16.8257	16.2654	16.2946	16.3083	16.4219	15.5825	16.083
105.953	54.4336	105.953	105.954	15.5625	16.4985	16.6774	14.9984	16.1775	15.0098	14.3662	15.9512	15.6195	16.2261	16.044	16.1238	14.5185	16.4246	15.9565	14.0574	17.0949	14.8599	15.4717	14.8701	15.5431	16.8773	14.3632	17.0202	14.1521	15.2297	14.5511
105.958	29.1394	105.956	105.958	14.8524	13.8091	14.9182	14.833	14.9519	15.1348	14.4411	14.422	14.9895	14.9878	14.4368	15.3853	14.9984	13.0993	14.9834	15.1317	14.5369	15.1437	14.2614	13.9964	14.7354	14.1616	15.3811	15.4537	13.2548	15.4729	15.2894
105.963	33.1948	105.963	105.963	17.4971	17.0221	17.6059	17.7186	17.2885	17.756	17.0372	17.4587	17.4397	17.7252	16.6066	17.5169	17.3307	17.5487	17.7019	17.5432	17.2213	17.5885	17.4354	16.765	17.4439	17.476	17.1572	17.3647	17.2026	17.6186	17.1201
105.963	398.56	105.963	105.963	11.8465	13.8241	15.7418	14.0347	15.0984	14.2393	13.7368	14.816	14.6997	15.1017	12.5074	12.188	7.2574	12.6576	11.7852	12.8087	14.4074	14.0296	13.662	12.815	15.1836	12.9557	7.5416	12.5482	14.9243	15.4806	12.1575
106.041	31.7125	106.041	106.041	14.4763	14.3959	14.7952	15.7292	15.2248	15.0821	14.9011	15.2961	14.6861	13.9416	15.1353	15.4536	15.2026	15.4019	15.1573	14.9559	14.553	14.9826	14.8335	15.7586	14.7677	15.2058	15.3744	15.5479	15.1835	14.7554	14.8206
106.041	386.142	106.04	106.041	7.804	16.7691	14.3574	16.1761	15.6172	15.1097	12.437	13.951	14.7827	15.6364	15.6677	15.9122	9.9658	14.1325	14.4155	14.3333	14.2717	13.9447	15.6817	14.7056	15.2783	12.9153	14.562	9.9658	15.1793	14.515	14.7207
106.107	47.9144	106.107	106.107	23.7356	23.8481	23.7333	23.4957	23.5071	23.5508	18.981	19.3956	19.2762	18.4796	18.5856	18.6123	19.3067	19.2286	19.1341	18.8543	18.9281	19.0722	18.7644	18.9272	18.7443	19.1835	18.7514	18.9785	19.3168	19.2492	19.2066
106.951	55.6493	106.95	106.952	18.954	18.3753	18.3715	18.8567	18.8049	18.6608	19.4508	19.34	19.325	19.702	19.6852	19.8663	19.3603	19.1054	19.481	19.4974	19.4625	19.5567	19.5753	19.6252	19.842	19.7266	19.6193	19.6066	19.2557	19.5446	19.329
106.991	484.494	106.991	106.992	14.9429	17.3947	14.5573	9.9658	15.2852	15.1788	9.9658	12.8001	9.9658	11.7699	13.0345	14.2737	13.4318	15.2448	15.2591	17.2493	17.2818	17.2503	17.2984	17.2653	17.212	14.8932	14.1306	14.8739	14.5021	15.336	14.2335
106.991	27.4734	106.991	106.992	14.5677	15.5254	14.3741	14.9183	14.6184	14.4135	13.4418	13.5381	14.184	15.0666	14.6256	14.7841	14.3268	13.7006	14.2653	13.2112	13.6688	11.5196	14.0494	13.9351	14.0587	14.183	14.4974	14.068	13.8853	13.9737	14.2924
106.998	80.2417	106.998	106.998	14.3468	14.724	15.1159	14.7042	14.014	14.2085	12.7755	14.5238	12.91	11.2379	9.9658	10.3262	11.0676	12.7967	14.9423	13.4942	9.9658	9.9658	9.9658	15.5264	12.2537	11.0879	10.4802	14.9252	11.1472	10.4534	10.4143
107.031	26.9644	107.03	107.031	14.2812	14.8297	14.2866	14.4289	12.2487	14.4632	14.8012	11.4181	15.0791	14.4912	14.3666	13.7041	15.8943	14.4877	13.764	14.0494	14.4092	14.1708	13.6401	14.8187	14.3518	14.1638	16.1777	15.4699	13.9927	13.893	15.97
107.049	158.943	107.048	107.049	17.2715	16.7591	17.0461	17.1103	16.8036	17.2681	13.9832	13.7967	13.8888	13.4546	14.3244	13.5518	11.8272	13.7416	14.1958	13.9705	12.9686	14.7272	14.9965	14.9288	14.5194	14.7131	14.9413	14.5576	12.7653	14.1296	15.2473
107.049	478.699	107.049	107.049	13.6846	13.499	14.7783	13.6975	14.0632	13.9592	14.1869	10.5924	13.4754	14.3866	12.8851	14.9354	11.2258	12.9829	10.7468	13.8295	13.3735	13.915	14.9955	13.2606	14.1709	10.8641	13.0139	10.7611	14.3789	10.704	10.8617
107.06	105.046	107.06	107.06	16.1317	15.7684	16.4356	13.6288	13.7158	16.0522	15.3678	9.1332	15.4538	15.4822	13.5903	15.5856	12.6422	14.4691	14.331	14.9308	15.5698	13.9247	12.9825	14.2068	13.891	14.4504	15.0225	14.2476	12.0266	14.1403	13.0778
107.06	467.744	107.06	107.06	12.3685	14.6283	14.304	12.1662	12.9749	14.741	14.0705	13.8905	14.1427	14.5678	12.8049	13.5983	10.3732	10.3707	10.047	13.9493	13.3766	12.3158	13.2231	14.8299	13.8644	15.9382	11.3945	15.8567	12.1704	14.0544	14.0538
107.072	106.636	107.072	107.073	17.3493	19.1469	19.1942	18.1041	20.2079	18.8856	19.2605	18.7185	18.1961	19.3833	15.3449	18.0919	17.2875	16.4528	18.0888	18.1618	18.2061	15.9411	18.1598	18.1835	16.2916	18.1382	17.4812	16.5246	18.1498	17.7658	17.6591
107.072	458.471	107.072	107.073	18.7712	18.2555	15.215	15.182	17.8081	16.1201	17.3948	18.5636	17.5584	19.1716	19.7655	18.1039	19.81	18.4302	19.9172	16.0737	15.955	15.5627	15.1583	17.5915	18.4415	18.6107	16.4086	19.7487	19.0957	17.6449	17.7561
107.085	97.381	107.085	107.085	13.0773	15.6906	15.7581	15.9538	15.9826	14.3455	9.6402	12.7187	15.0097	15.3165	13.4312	14.1657	13.4314	15.1688	13.9467	15.3965	13.5524	13.3743	13.36	14.8818	15.0362	15.0709	11.6825	14.9107	14.8544	13.7087	12.658
107.085	447.621	107.085	107.085	13.5496	15.1523	11.9447	12.9111	14.5397	14.6477	15.0207	15.7247	16.1787	14.7398	15.4645	14.6562	14.4042	15.5342	15.4913	14.567	15.0429	15.3946	14.9607	13.7014	15.3696	16.4459	14.6412	14.7107	14.9738	14.6386	14.6172
107.953	29.0238	107.953	107.953	15.5816	16.3348	16.7171	16.144	17.322	16.9225	16.571	16.6324	16.7867	16.6872	16.2707	16.9429	16.4916	16.8563	16.1793	17.0238	16.6958	16.8633	17.2392	16.8445	16.4543	16.6982	15.905	16.5695	16.4871	16.1907	16.9144
107.959	29.2157	107.959	107.96	16.7054	16.7696	17.3947	17.1543	16.8493	16.7538	17.5028	17.3706	16.6436	17.798	16.6682	16.2147	16.8634	17.109	17.0347	17.3153	17.0328	16.6824	16.9097	16.9639	17.0737	17.1693	16.8834	17.2242	17.4928	17.5362	17.1279
108.009	164.097	108.009	108.009	12.938	14.7693	15.0401	15.2983	15.0205	15.1864	15.2782	15.1574	15.1007	15.5339	15.5782	15.5388	15.1565	15.2982	15.3479	15.37	15.3122	15.4487	15.2367	15.3696	15.3673	15.3985	15.3646	15.3524	15.2896	15.2711	15.0274
108.068	101.079	108.066	108.068	16.7633	17.9572	15.0452	15.4046	15.5915	15.8785	14.0674	16.1476	14.2343	15.6153	15.7044	13.7402	14.0836	14.766	15.3095	14.9112	14.0627	16.2243	14.1834	15.062	14.6348	13.5189	14.4409	13.185	14.1565	14.1553	15.1017
108.068	342.817	108.068	108.068	13.2789	15.4036	14.8248	14.1846	14.5772	15.8767	12.6237	15.0592	13.5165	14.9182	15.0257	9.9658	14.7517	14.6843	13.0435	14.1293	11.6395	15.6363	14.4026	15.276	14.1707	13.866	15.2022	13.7973	14.2439	14.5623	13.0802
108.068	535.355	108.068	108.069	9.8767	14.8739	13.5941	14.5257	14.7296	14.9586	14.3052	13.8331	13.9846	13.9273	15.8699	13.8613	13.8727	14.4652	13.851	15.3151	14.8469	14.8886	14.5684	15.0665	13.9599	13.927	15.6082	13.7183	15.5576	14.9385	13.8702
108.076	492.533	108.076	108.076	13.7621	14.5056	15.7279	16.3092	13.0751	14.5751	13.7879	12.5139	14.891	13.1331	13.7063	15.5001	14.9065	13.5218	13.7993	14.0729	13.7885	12.6729	14.5573	12.7675	14.3707	15.6365	12.4297	16.1317	13.9718	15.2715	9.5804
108.08	97.2116	108.08	108.081	18.0753	19.3824	19.251	19.2188	15.9754	19.3186	19.0552	19.0771	18.1373	19.2469	19.2261	17.6169	16.059	17.1098	17.1731	17.178	19.1097	18.0224	17.275	17.5174	17.3422	17.6449	17.7324	13.9384	18.0194	17.9658	18.1121
108.08	541.026	108.08	108.081	18.0116	18.0468	15.4326	18.1366	18.2394	18.143	18.0776	17.9759	16.076	18.1021	18.1686	18.0504	18.1213	18.0147	18.0129	18.0259	17.3894	17.9852	17.9951	17.774	17.9604	18.1052	16.2745	18.0503	18.079	15.2025	15.2553
108.517	60.0571	108.517	108.517	14.7508	16.1386	15.4753	15.8794	16.1329	16.3257	17.1614	17.6004	15.2336	14.272	16.0847	16.2448	16.8585	17.3299	17.0978	11.0233	10.8207	13.7577	17.3751	10.989	17.773	11.5142	17.7658	17.6074	17.237	16.6862	16.8463
108.517	333.639	108.517	108.517	12.6145	14.3811	14.9513	16.2513	15.2654	16.1876	11.1546	14.5415	11.2929	14.8978	14.7943	13.3331	14.3565	13.2517	10.7991	13.4357	12.5887	12.9595	14.0975	11.1186	12.4001	10.9764	10.7836	13.8869	13.2609	14.7627	15.4004
108.536	38.5319	108.536	108.536	19.0474	18.9576	19.058	19.1996	19.2409	19.109	16.7317	15.6306	16.4971	16.1257	15.8057	16.1446	15.0903	15.0473	15.6972	16.0415	15.4799	16.7775	16.2974	16.3569	16.2589	15.5177	16.1981	15.7434	16.0815	15.6541	16.5314
108.925	29.5973	108.925	108.925	15.3586	15.6115	16.4337	17.3765	16.5729	16.6897	15.8328	16.1553	16.0026	16.1677	15.976	14.4449	15.4414	15.9499	16.1999	14.337	15.8291	16.3815	14.3395	16.2987	16.037	16.1271	16.0056	15.9971	16.0383	16.0017	15.7237
108.95	29.2309	108.95	108.951	17.2525	17.3889	17.2653	17.1299	17.7205	17.2956	17.7273	17.3778	17.7928	17.5713	17.5491	17.9364	17.5218	17.7503	17.7781	17.5303	17.4299	17.237	17.6161	17.2387	17.2036	17.4639	17.5749	18.1416	17.3256	17.4751	17.4048
109.022	44.7504	109.022	109.022	11.749	13.4244	13.6573	14.5739	12.6407	13.5068	13.7784	14.7183	12.2035	14.596	13.8561	13.1939	13.8659	10.8753	12.8003	10.7257	13.3549	11.1788	12.2888	13.2794	12.9095	13.8931	13.4691	14.196	13.1938	13.6539	14.2114
109.022	328.464	109.022	109.022	13.897	15.3316	11.823	14.351	15.8724	15.99	15.6812	15.8803	9.9658	16.1058	16.0039	15.4191	13.8595	14.3911	14.302	14.9676	15.862	15.8417	15.7957	13.31	14.4909	14.5189	15.0986	14.3778	12.1876	15.8064	15.5112
109.028	132.388	109.028	109.028	13.9551	15.4038	15.4323	15.7591	15.6119	15.6984	15.058	16.0737	16.2782	15.9576	16.7993	15.8951	15.1369	16.3031	15.3927	15.4828	15.2133	15.5468	16.8033	17.2665	16.7227	16.6601	16.6616	16.7678	16.216	15.4717	16.5191
109.041	51.7073	109.039	109.041	16.6655	14.4338	11.949	11.9235	14.8691	12.8504	12.6493	11.8624	13.7952	14.1441	13.124	14.0535	9.9658	14.4812	13.454	14.0767	9.857	9.9285	12.8993	13.5431	13.1162	12.9478	9.1787	14.1087	12.8546	12.7575	12.3629
109.041	301.818	109.041	109.041	15.22	14.8257	14.2171	13.8837	15.7255	16.3832	13.314	12.8097	14.967	15.1435	15.3742	15.3	14.17	12.141	13.4394	13.2561	15.172	14.2707	14.0554	15.5652	14.7063	13.9078	14.788	14.9847	13.5593	13.6639	13.9233
109.041	540.488	109.041	109.041	14.3032	14.2164	14.4144	14.7821	9.9658	14.7695	13.5126	12.6232	14.1175	14.7152	12.8395	14.5768	14.403	14.5053	14.2642	13.1654	12.2686	12.1856	12.4687	13.639	9.9658	14.0591	10.5532	14.0045	13.5905	13.1619	11.2857
109.05	359.249	109.05	109.051	11.5988	14.2029	12.9319	14.0223	12.1268	13.2739	13.1255	12.7223	12.5709	14.6255	12.0105	12.6839	12.4437	12.9944	12.5039	13.085	13.1849	12.9171	12.8218	12.4555	13.972	13.2443	13.9636	14.3782	13.3669	13.4906	13.0949
109.076	494.964	109.075	109.076	17.6495	18.9788	20.8953	21.0168	20.5914	20.6044	17.0969	19.27	9.9658	17.4208	18.0341	17.7849	21.0521	19.1214	19.7607	20.4438	20.8089	19.9613	20.9227	20.597	20.8166	20.4826	20.7669	20.7207	9.9658	17.8413	19.9044
109.076	30.0742	109.075	109.076	18.0339	18.2301	18.7717	19.3015	18.8705	18.8527	19.6623	19.374	19.3969	19.657	19.3361	18.1206	18.8276	19.4723	19.4323	19.1917	19.2152	19.5231	19.3847	19.3285	19.0645	19.2753	19.1524	19.5315	19.6152	19.5299	18.9151
109.101	86.0423	109.1	109.101	13.971	16.0146	15.3397	15.864	15.3492	15.7441	15.209	15.9118	15.9342	15.7717	15.4972	15.7842	15.6769	14.4659	14.3362	15.7605	15.4423	15.9366	15.4764	15.7251	15.8031	14.1775	14.6497	15.8853	15.1416	14.6619	14.6903
109.958	28.385	109.958	109.958	16.0753	16.5892	17.3866	16.8146	17.153	16.864	16.4636	16.6403	17.1203	16.0044	16.5158	17.2437	17.1708	16.9242	16.7865	16.068	16.5935	16.6807	16.8594	16.6858	16.981	16.9531	17.5498	17.5793	17.144	17.5545	16.801
109.978	445.872	109.978	109.978	16.2595	20.6397	20.6857	20.4822	20.3905	13.4751	20.1873	13.5549	20.1581	19.0602	14.8148	16.6706	18.2262	17.0319	14.8914	20.5394	20.5552	20.5711	20.6212	18.9889	17.8233	17.0475	17.0241	17.1127	9.9658	9.9658	9.9658
109.978	53.9614	109.977	109.978	15.6641	15.1219	15.6461	15.5697	15.2598	15.6299	15.9904	16.2888	15.5605	15.4767	11.5427	15.558	16.1697	16.1685	15.3304	15.5554	15.493	15.9624	16.9154	15.9089	15.7105	16.7237	16.2911	16.7655	15.6435	15.7131	15.6666
109.989	30.9286	109.988	109.99	15.4199	15.3624	15.0805	15.2927	15.2101	13.2729	14.8036	14.4021	15.0143	14.8356	14.2908	15.5048	15.1169	15.0124	15.1737	14.2683	14.0338	14.67	14.6285	15.3088	13.2548	14.7992	14.4381	14.6623	14.9386	14.5389	14.3498
109.995	526.428	109.995	109.995	14.8572	17.467	17.6622	14.77	14.8157	14.4999	14.5701	14.408	14.3269	14.8292	14.9565	14.6204	14.7118	14.5737	14.4799	14.8884	15.065	15.026	15.2846	14.8164	14.383	14.5119	14.6222	14.655	14.3413	14.1336	14.568
110.008	539.517	110.008	110.008	16.2571	16.9402	16.7421	16.6141	16.6415	16.4656	16.6706	16.8523	17.2966	16.6013	17.3047	16.8712	9.9658	16.5928	16.9147	16.4471	17.1766	17.2142	17.1488	17.2002	16.3573	17.3124	17.3211	17.3013	18.1119	16.3159	17.072
110.008	39.3558	110.008	110.009	19.1512	19.2305	18.8656	19.2158	18.9877	19.219	17.3178	17.0245	16.906	16.9723	16.7273	16.5024	17.4788	17.1811	17.4824	17.2015	17.9345	17.4585	18.0325	17.5812	17.9962	17.9887	17.5698	17.8072	17.9987	16.3997	18.1621
110.02	38.7617	110.019	110.02	18.8186	17.7057	17.8291	17.7989	17.662	17.8464	17.8645	17.5736	17.143	17.4616	18.6337	18.2766	17.0107	16.9275	17.4651	17.7837	17.6656	16.0068	17.8798	17.6172	18.1756	17.6663	18.1111	18.0706	16.5464	17.2177	17.892
110.042	71.9809	110.042	110.042	16.5162	16.9747	16.8653	17.0024	16.8522	16.674	14.3133	14.8404	12.3921	13.7019	16.2378	14.4468	13.2283	14.5285	12.7968	14.2362	9.7416	13.8777	9.9658	12.8499	13.1219	9.9658	13.5773	9.9658	9.9658	9.9658	14.0509
110.06	76.112	110.059	110.062	16.3094	17.7231	14.7371	15.2579	16.3889	17.6406	14.5697	14.7897	14.0917	15.0795	17.3226	17.4534	15.7862	14.1856	16.1286	13.8093	16.5472	14.5996	17.0347	14.9175	16.4276	15.0107	15.7458	15.0822	15.4047	15.0407	15.6823
110.071	156.694	110.071	110.073	17.6495	12.0597	15.3557	16.089	15.5536	15.8643	17.5006	17.1419	16.8459	17.6909	17.9021	14.7948	17.7704	17.3399	17.0655	17.2102	17.5207	17.6416	17.6803	17.4426	17.7245	17.4591	17.5118	17.4333	17.1161	17.13	17.0269
110.071	533.94	110.071	110.071	14.9459	12.1869	14.0791	14.7733	14.6972	14.3693	13.7206	11.0589	12.1251	13.3478	13.1403	13.9776	14.9724	12.9184	14.1119	14.1789	11.1193	13.5658	14.2313	13.7984	13.1574	11.2712	10.4291	13.0058	13.9317	13.2342	12.3891
110.079	30.859	110.079	110.079	13.3994	15.2576	13.9187	15.0567	15.4647	14.0042	15.7415	15.5701	16.3098	15.295	15.295	14.3866	14.7388	15.9229	14.647	14.7605	15.487	13.6475	15.7396	15.1077	15.3102	14.9569	14.541	15.4277	14.4951	15.2735	15.1872
110.521	34.0875	110.519	110.522	14.11	13.8734	14.383	14.4704	14.2768	13.8879	16.2876	16.2387	14.0639	14.6809	15.275	14.079	14.5094	14.3107	13.9285	13.813	13.5484	14.0105	15.4106	16.2802	15.24	15.4333	15.5106	13.908	14.3001	15.6891	14.5888
110.922	27.6591	110.922	110.922	14.9638	15.563	15.7844	15.7654	15.1521	15.4711	15.4493	15.6272	15.3014	15.3961	13.4126	15.7125	15.7656	13.4954	15.3414	15.6004	15.4448	15.5953	15.6009	15.2684	15.5868	15.3052	15.4481	15.1552	15.7974	15.7903	15.734
111.009	480.747	111.009	111.01	15.3341	16.2636	16.0488	15.5843	15.8131	15.9373	13.7825	14.531	12.3051	15.7067	14.5227	14.5287	12.7019	15.6644	14.612	15.4362	15.8538	15.4079	15.5704	14.8945	15.4819	14.0579	13.7743	14.709	15.7843	14.2728	13.5246
111.02	19.4369	111.02	111.02	19.7102	18.5039	19.005	19.1463	18.8007	18.1648	18.7089	18.7968	18.8634	18.9472	19.0313	18.7123	19.2106	19.1332	19.088	18.8805	18.614	18.7921	18.9081	18.3814	18.6736	19.0154	19.1299	19.1691	18.9352	19.0182	19.3228
111.039	53.2134	111.038	111.039	18.85	18.5776	18.4717	18.4672	18.5317	18.6846	15.9639	15.715	15.5924	15.759	16.1363	15.7082	15.4158	15.4816	15.886	15.5927	15.3949	15.2049	16.3686	16.1251	15.5438	15.8978	16.0095	16.235	15.5607	16.1651	16.3978
111.039	426.773	111.039	111.039	14.4561	15.5771	12.9724	15.8299	14.2753	14.2121	15.7098	14.0637	15.1768	9.9658	11.5158	13.8089	13.0138	9.9658	12.9359	15.8228	14.6534	13.2308	16.2698	15.5769	16.168	9.9658	12.9739	16.1318	15.5018	9.9658	15.3625
111.056	124.207	111.055	111.059	12.151	17.2303	14.3419	16.269	13.9472	16.3296	16.0718	15.5775	12.2156	12.9346	15.2568	15.9092	16.1276	15.7217	15.6777	11.2302	16.7021	14.6874	14.162	15.6566	15.9386	12.4652	16.004	15.9672	15.952	15.4418	14.4465
111.08	209.656	111.08	111.08	13.4877	13.5657	16.4556	14.6051	16.6752	14.191	15.8148	14.046	13.6235	15.999	14.4463	13.6257	14.7401	14.4747	12.5408	16.5263	10.6808	13.5208	16.0505	12.6805	14.4788	13.6	14.3863	15.271	13.6484	15.5948	12.8512
111.08	542.869	111.08	111.08	12.1135	14.5724	13.8706	9.9658	15.7628	14.2032	14.0876	13.9122	13.6858	14.1778	14.433	14.1851	14.2218	14.0336	9.9788	13.9958	15.3737	12.1671	14.7529	13.8953	13.1434	13.6508	13.8076	13.9094	13.997	13.9118	15.6618
111.521	25.1652	111.521	111.521	16.8292	15.7052	15.3208	15.5769	15.1363	15.3794	14.7264	14.1289	15.4841	16.1305	15.0331	14.7051	15.9034	16.1473	15.6606	15.0319	14.9111	14.6853	14.9867	15.6392	14.6903	15.3883	15.9994	15.6609	15.2958	15.4127	15.4532
111.521	397.195	111.521	111.522	14.5647	18.4527	17.5725	17.1689	18.7926	18.0665	18.5572	18.5838	18.5304	16.5139	18.4033	9.9658	15.6153	16.7117	15.9974	16.3503	18.8317	17.3629	14.7927	18.8675	18.7231	16.6625	9.9658	9.9658	18.2657	18.3218	16.9244
111.531	164.073	111.531	111.531	15.27	17.3277	17.4252	17.6575	17.3772	17.4624	17.5833	17.6534	17.5981	18.0316	17.9894	17.8426	17.388	17.6836	17.6756	17.8332	17.7881	17.7806	17.7748	17.7737	17.9107	17.7673	17.8092	17.8601	17.6574	17.57	17.5688
111.536	26.0355	111.536	111.537	14.4921	14.0691	14.0434	12.1085	13.6	14.6927	13.4455	13.9475	14.3749	14.2725	13.9004	14.2857	13.3216	13.8514	12.0036	13.0843	14.1644	13.8301	13.6994	13.6349	13.7267	14.5608	14.5928	13.9226	13.5139	14.022	13.6124
111.968	28.4646	111.968	111.968	19.152	16.3613	17.9771	18.2109	17.2402	17.5103	17.6991	17.4625	17.6634	17.9286	17.7908	18.695	18.054	17.4483	17.9905	17.2806	17.2849	17.4713	17.2199	17.3494	17.461	18.9299	18.307	18.2419	17.7374	17.6588	18.6704
111.984	23.702	111.984	111.984	19.7211	18.7099	18.8582	19.1818	18.662	18.596	18.733	18.4466	18.6304	18.7857	18.8658	18.9535	19.2489	19.2913	19.1465	18.2133	18.4673	18.2712	18.342	18.4791	18.4371	19.2516	19.1434	19.0239	18.9189	18.828	18.8794
112.006	518.57	112.006	112.006	15.5088	16.2177	14.4857	16.1053	15.6895	15.9848	13.6863	14.1434	14.9814	15.2414	16.337	14.1724	13.7579	13.9758	14.976	15.7325	15.4413	15.5083	15.7504	15.7561	14.5274	14.3524	15.9288	11.7518	14.8927	14.6473	15.4026
112.017	27.1723	112.017	112.017	18.0277	17.1857	17.4757	17.7374	17.3658	17.2829	17.5952	17.5282	17.556	17.7245	17.779	17.5442	18.2004	17.6758	18.6331	17.2769	17.2179	17.397	17.3075	17.2895	17.4166	17.6447	17.9464	17.7812	17.5181	17.7782	18.178
112.039	478.573	112.039	112.039	14.7542	13.0308	15.1513	13.8908	12.9772	14.1728	10.8182	12.629	13.8874	14.6936	14.2241	10.8288	13.272	12.1436	10.7856	14.04	14.5955	12.0473	14.3359	12.4293	11.3235	11.0898	13.4512	14.7099	10.6101	14.3637	13.2471
112.05	181.786	112.05	112.05	15.4065	15.8193	15.5911	16.1043	16.099	15.9419	16.7435	15.63	16.7586	14.6325	16.7805	14.2771	15.471	15.4898	16.5826	15.6248	16.763	16.8933	17.0561	16.5542	16.9137	17.3818	16.9562	16.7835	16.4779	16.509	16.9392
112.056	150.118	112.056	112.056	13.9407	14.7772	14.7275	14.629	14.1907	14.4719	9.9658	9.9658	9.9658	9.9658	9.9658	9.9658	9.9658	9.9658	9.9658	9.9658	9.9658	9.9658	9.9658	9.9658	9.9658	9.9658	9.9658	9.9658	9.9658	9.9658	9.9658
112.077	61.6541	112.075	112.077	18.9532	18.8056	19.8489	19.1725	19.5754	19.1829	16.427	16.9154	16.0289	16.6385	14.861	16.5676	16.3888	16.3371	16.1857	16.2776	16.3495	16.8822	16.2601	16.0668	16.1666	16.0624	16.2104	16.1433	16.2296	16.1574	16.4058
112.519	17.1311	112.518	112.519	14.9172	14.9106	14.0473	14.0034	13.4816	14.7806	14.7871	13.7688	14.1426	14.1491	13.7127	14.6644	14.8111	15.2218	15.2398	14.1678	14.1444	13.8124	12.6042	14.0242	14.3017	14.3542	14.3258	14.6632	13.9421	13.9963	14.2158
112.955	34.8611	112.953	112.956	15.5451	15.1232	14.2808	14.2609	13.0051	13.9643	15.0054	14.0748	14.5521	14.238	14.3615	15.0341	14.4147	15.0617	13.986	14.4561	13.5339	15.7078	14.2253	14.9955	13.1618	15.5212	14.4345	14.2313	14.926	14.4807	14.568
112.966	35.0758	112.966	112.967	18.7146	18.212	18.2772	16.59	17.9656	17.9075	18.4175	17.0778	16.1998	16.8898	17.4095	17.2358	17.805	17.3935	18.115	18.0104	18.1879	16.1872	18.1252	15.9619	17.5225	17.5895	17.614	17.4255	17.4278	17.348	17.2074
112.966	409.024	112.966	112.966	16.3413	19.846	17.3339	22.1716	22.0516	19.8881	19.9876	20.168	21.7475	9.9658	9.9658	9.9658	18.3418	18.0434	17.9137	19.646	20.8363	17.9497	21.9826	21.9939	19.5711	17.7058	9.9658	9.9658	21.4751	18.4937	21.5004
112.978	28.5897	112.978	112.978	20.8568	21.362	20.4133	20.5822	21.1647	21.0703	19.5604	19.3078	19.982	18.8735	19.4418	19.5119	19.4181	19.2646	18.9749	19.5022	19.444	19.8573	19.9239	19.8988	19.722	19.357	19.2635	19.2013	19.2589	18.9841	19.0145
112.986	29.052	112.984	112.987	15.1742	14.2796	13.8429	15.062	13.9297	14.8397	13.2573	14.5482	13.8624	14.6626	14.7838	14.8847	14.6999	14.8117	14.5876	14.1884	13.8891	14.312	14.6108	13.8926	13.6242	14.2567	14.804	14.4754	15.349	13.9943	14.2368
112.987	518.86	112.984	112.987	15.169	9.9658	15.2832	9.9658	9.9658	13.9839	15.1065	11.5944	11.4851	15.5626	13.3426	15.1676	15.216	16.1707	14.5076	9.9658	12.8663	10.225	9.9658	11.0685	15.6292	15.0826	15.2222	14.8015	14.2565	8.8506	12.7078
113.001	165.21	113	113.001	13.0828	14.6115	15.2269	15.4014	15.2408	15.2544	15.2613	15.2697	15.2876	15.6938	15.5541	15.38	15.4466	15.4749	15.4497	15.4031	15.3796	15.4077	15.4769	15.3626	15.6401	15.3851	15.4965	15.4323	15.2315	15.2198	15.3648
113.016	385.835	113.016	113.016	15.5547	18.2872	9.9658	17.6546	18.1313	18.0272	17.865	17.8187	17.3018	17.7017	15.54	16.1512	14.9516	9.9658	15.9505	17.0467	18.1048	18.0318	18.08	18.0658	15.9115	9.9658	16.0411	17.2851	13.1245	15.1524	13.8245
113.016	26.799	113.016	113.017	15.821	14.8333	14.4753	15.0844	14.6994	14.9801	14.7981	15.7332	14.4502	15.0375	14.7056	14.9817	14.6884	14.8928	14.4781	15.1724	14.8917	15.3736	14.442	14.2196	14.8216	14.5186	14.6882	15.0107	14.0677	14.1752	14.9243
113.02	103.805	113.019	113.021	15.1692	15.8905	15.6416	15.3431	16.0279	15.048	9.9658	9.9658	9.9658	9.9658	9.9658	9.9658	9.9658	9.9658	9.9658	9.9658	9.9658	9.9658	14.1762	13.9382	14.498	14.7511	13.905	14.0271	13.8696	13.618	13.9535
113.059	128.623	113.059	113.059	14.2662	17.026	15.3796	15.6172	13.7473	16.5109	16.4167	16.2159	16.3569	16.5161	16.7188	16.5768	14.6533	16.262	16.2955	14.6737	16.6224	12.9372	16.6102	16.2019	16.4518	16.4117	16.0558	15.883	15.142	16.5075	16.3114
113.107	98.9919	113.105	113.108	19.0512	19.6077	9.9658	18.8333	19.4617	19.742	18.0483	18.2333	18.0874	19.3177	19.5085	19.2601	16.5876	17.3521	17.9412	18.9618	19.0976	18.8702	16.8082	18.6976	18.8358	18.6249	18.5672	18.7719	18.6385	18.8455	18.724
113.963	40.7225	113.963	113.963	23.2937	21.2383	22.432	22.4359	22.552	22.4158	22.09	22.0208	21.9	22.088	22.5782	22.2274	22.6964	22.5835	22.5209	21.85	22.0284	21.9699	21.78	22.0634	22.0722	22.2846	22.228	22.2478	22.0957	22.1723	22.1706
113.981	37.8542	113.981	113.982	16.3227	15.4581	16.9029	15.3711	15.1091	16.2178	14.7554	14.3109	15.5936	16.1406	16.0757	15.3394	16.2777	14.6936	15.0714	14.4124	14.2715	15.6167	14.9736	15.1203	13.6855	14.9062	15.8482	14.357	14.5201	14.1187	14.2147
113.981	344.964	113.981	113.982	12.0297	9.9658	16.1987	14.177	14.6964	9.9658	14.7767	15.6152	9.9658	16.352	15.6895	15.4032	12.9758	9.9658	14.9843	9.9658	15.4514	14.4798	15.2759	15.0013	14.3696	15.4413	15.6959	14.4298	16.2603	15.9426	15.916
113.981	540.467	113.981	113.981	16.0813	14.8203	14.7628	13.613	13.8386	13.3358	13.6867	13.7398	13.9872	13.9134	14.4531	13.8348	13.9025	13.7122	9.9658	13.8613	13.936	14.338	14.0344	13.6201	13.9051	14.7153	13.9362	13.5641	13.6257	13.8793	13.8159
114.037	466.128	114.034	114.039	15.2557	15.2254	16.8886	16.7526	16.9258	16.7595	16.8257	16.6565	16.5926	17.6182	17.7179	17.7449	16.573	16.4137	16.4027	17.074	16.5302	16.5813	17.9882	17.6329	17.8528	17.3187	14.5599	17.2096	16.8145	16.6525	16.8824
114.054	71.3408	114.054	114.054	14.2053	17.6097	14.8981	14.8865	15.5663	15.9021	16.5874	14.3803	16.6605	15.9289	16.9276	17.0303	16.4755	11.9686	16.724	15.6911	14.0441	15.8504	16.9566	16.6827	17.331	17.4529	16.5145	16.3796	16.3781	16.459	16.6349
114.054	414.06	114.054	114.055	14.0316	13.7842	14.9174	12.9646	15.0292	12.6074	13.7248	14.4704	13.2818	13.5264	13.6483	14.4271	13.5804	9.751	12.1929	12.6611	16.9579	15.2374	13.7051	13.6633	13.657	12.8024	14.5897	14.8893	12.2578	13.8557	14.3348
114.065	54.2028	114.064	114.066	18.0662	17.9556	19.1691	18.5566	18.2353	18.3158	18.1641	18.645	18.456	18.6443	18.6833	17.8884	18.4925	18.595	18.5638	18.8317	18.4477	18.6174	18.1913	18.594	17.4808	18.2156	18.4466	18.1045	18.2127	18.9548	19.1353
114.091	121.797	114.091	114.091	24.5846	24.9766	25.4952	22.7823	24.2155	24.0774	24.0807	23.9173	24.0959	24.6668	24.8476	25.0294	24.1017	23.9441	23.8662	24.7832	24.8749	24.3999	24.538	23.97	24.0082	24.1708	24.3049	24.4027	23.5199	23.7462	23.1926
114.964	25.3061	114.963	114.964	17.7914	17.0809	16.888	17.127	17.1002	17.0821	16.6158	16.3	16.4795	16.619	17.1587	17.2411	17.6554	16.7733	16.6903	16.3321	16.3553	16.2209	16.3971	16.2722	16.4688	16.8429	16.5279	16.6311	16.32	16.5583	16.5678
114.966	27.9401	114.966	114.966	17.4482	16.7863	16.5525	16.4509	16.7028	16.7353	16.0778	16.2565	16.1751	16.8141	16.6284	16.3001	9.9658	16.4005	16.6422	16.2049	16.4297	15.9979	15.9088	16.2435	16.0193	16.4912	16.6481	16.2431	16.3862	16.2597	16.275
115.016	33.8095	115.016	115.017	14.8075	14.3526	14.6085	13.6715	12.3457	13.5232	12.0285	10.7461	13.6514	13.998	14.605	14.3086	13.6576	13.6055	13.8956	10.6972	12.4328	11.6457	14.0951	13.7108	14.1357	14.287	14.3285	14.2417	13.2072	13.5407	13.2224
115.038	487.224	115.035	115.04	14.96	14.2266	15.0465	14.8959	15.1054	14.7464	15.2778	15.0162	15.2392	14.8781	14.3803	14.7017	15.4734	15.4358	15.0553	14.896	15.265	15.6161	14.9628	15.6595	15.4871	14.4568	15.3605	14.9849	14.8143	14.4209	15.1879
115.038	20.9101	115.038	115.039	13.2851	17.3027	13.031	10.9548	16.6243	10.8599	16.2237	16.398	16.657	16.9234	10.968	10.772	16.5631	17.0733	17.4055	10.6818	16.6646	15.9227	11.1788	16.6875	17.5415	16.9475	11.3384	17.3194	16.5338	17.2799	16.017
115.048	48.8409	115.045	115.051	18.995	18.2852	18.6116	18.5787	18.2589	18.3061	17.5625	16.9215	17.4867	14.7267	16.3639	15.7757	16.5792	17.2713	16.7134	16.8883	17.0768	16.7767	17.5931	17.5727	17.1732	17.4001	17.7205	17.1371	17.578	17.3219	17.7667
115.054	55.8499	115.054	115.054	15.7058	17.4658	15.8005	17.6099	16.1128	17.5918	17.1658	16.7382	15.0896	17.753	15.1867	17.2891	16.8817	14.5476	17.4044	17.4291	17.2111	17.158	17.7933	17.3857	14.9169	17.2699	17.376	15.8765	17.1863	17.0857	17.3969
115.054	375.859	115.054	115.054	16.087	17.9306	16.3518	15.6214	16.0439	15.9252	17.3169	17.3771	17.3078	16.5935	16.5504	16.6112	16.4652	16.8166	16.7771	16.82	16.8685	18.1032	17.1726	17.084	17.1384	17.0481	17.1286	17.1661	17.2625	17.2885	17.2584
115.075	112.054	115.075	115.075	12.5019	15.8277	15.2969	13.884	14.4491	15.8644	15.0671	12.4168	15.1179	13.1171	13.6662	12.4292	15.2328	12.6967	14.0303	12.9812	11.6335	13.4271	14.9991	14.6543	13.4775	15.1438	15.0624	15.0789	14.9235	15.2378	11.8978
115.087	133.038	115.086	115.088	17.0405	17.0475	16.8435	15.0685	16.075	13.1811	16.7251	16.6309	15.1666	13.6482	17.961	17.8497	16.4219	16.539	16.2215	16.8188	16.9863	17.2745	18.0663	17.9592	17.8948	17.8591	17.9214	17.9342	17.7968	17.7211	17.6796
115.094	294.942	115.094	115.094	19.5689	21.1304	19.4743	20.7928	19.427	21.4667	15.0356	14.8472	15.6062	18.8082	19.4212	17.6606	9.9658	14.7316	15.2376	16.6284	16.6316	17.4381	16.924	16.0887	17.0677	16.9775	16.0957	16.2195	14.8175	9.9658	9.9658
115.111	483.277	115.111	115.111	10.7117	14.0038	14.8595	14.5735	13.2865	10.6524	13.711	13.8285	13.4775	14.6242	11.0208	14.8229	12.8137	13.3671	14.913	13.6069	10.635	13.3843	11.4291	13.5805	13.0439	13.9683	12.437	13.6545	14.4464	14.3247	13.6528
115.527	23.5376	115.526	115.527	14.1727	14.8808	13.7109	14.2458	12.6611	14.8295	13.3428	12.7438	14.1753	12.8405	13.0681	14.8591	14.9991	14.2461	13.5502	13.0604	13.0829	13.1664	12.6838	13.281	14.076	13.979	14.3517	14.2929	15.3462	13.1359	14.1803
115.957	73.4514	115.957	115.957	15.8713	16.6525	16.1547	13.963	17.0106	17.4392	16.5819	16.5537	16.724	16.6933	16.4855	17.4522	16.1938	16.4074	16.6161	16.8688	16.7003	16.6863	16.7055	16.7835	16.6674	16.3762	17.5013	16.4905	16.2725	16.6031	15.7811
115.957	544.177	115.957	115.957	15.3631	7.9001	13.3463	15.364	14.5698	15.692	15.7355	15.7713	15.8096	15.6594	15.8166	14.4124	15.8235	15.8962	15.7732	9.9658	9.9658	9.9658	14.9133	15.8085	15.7194	15.8756	15.8236	15.8663	15.8995	15.7639	15.8405
115.964	26.4247	115.964	115.964	17.75	16.7091	16.9215	16.538	16.0047	16.9673	16.0416	15.9502	16.029	16.2897	16.3363	16.1761	16.4617	16.119	15.9781	15.6389	15.53	16.2467	15.5273	15.5964	15.7321	16.3486	16.2646	15.9698	16.1434	15.9678	16.155
115.979	21.9851	115.979	115.979	13.5421	13.4912	13.8379	13.6982	12.8404	13.3467	13.7313	12.957	13.3048	11.8866	13.2836	13.4758	13.2087	11.9965	13.2711	12.9515	13.4148	13.2425	13.3118	12.7092	13.0473	13.6622	13.4221	15.0148	13.4186	13.0315	12.2165
116.001	393.43	116.001	116.002	13.8838	16.2947	16.9401	16.8125	16.4445	16.1653	16.2918	16.1332	16.2396	16.4431	13.8931	16.3399	13.0172	9.9658	14.7845	16.4012	16.4146	16.3723	15.6535	15.6918	15.4302	16.0928	15.653	15.9194	16.0018	12.6558	16.1463
116.01	526.758	116.01	116.01	13.9549	14.3731	14.7614	14.434	14.5958	14.3094	13.1562	13.2142	12.5232	14.5364	14.7794	14.4944	13.6603	13.2006	13.2386	14.2588	14.4171	13.9535	13.57	13.3093	13.3099	12.4311	12.8056	12.5293	12.0339	9.9658	12.6605
116.016	419.599	116.016	116.016	14.5068	15.5169	14.7703	15.1119	14.806	15.0242	13.4839	12.7209	14.2304	14.0178	14.0574	14.7465	13.4862	13.0026	12.3316	14.519	14.192	14.9788	10.4934	13.5454	14.8123	11.7384	15.0255	13.7853	14.0382	14.2053	10.6866
116.034	83.1633	116.034	116.034	20.0468	20.2811	20.3557	20.8015	20.5299	20.7932	20.4303	19.9517	20.3785	21.3444	21.3908	21.2836	20.5134	20.478	20.4596	20.8442	20.9316	20.9087	20.3441	20.3645	20.3607	20.0685	20.0771	20.0897	19.6965	19.679	19.7268
116.042	552.122	116.042	116.042	13.809	14.8168	14.5474	14.095	14.1264	13.9099	12.9523	12.7242	9.9658	4.7682	9.9658	9.9658	4.6885	9.9658	9.9658	9.9658	9.9658	12.5586	4.3559	12.4705	9.9658	9.9658	9.9658	9.9658	9.9658	5.9058	9.9658
116.07	47.1738	116.07	116.07	19.33	19.4802	19.2307	19.2654	18.7572	18.3474	19.9683	18.3351	19.9257	20.4278	20.3899	20.4613	19.7002	19.6544	19.7211	20.1348	20.0968	23.77	20.2874	20.3196	19.9623	20.2823	19.9777	19.6006	19.6462	19.9059	19.7381
116.08	89.6232	116.079	116.08	16.2195	16.1073	15.3515	16.0976	16.3889	16.3516	16.3404	16.4003	16.5065	13.747	16.1004	16.17	16.093	11.8977	14.8479	16.455	15.4625	16.3627	12.9323	16.2182	12.5182	15.2236	16.3392	16.3988	14.7274	16.5054	14.9773
116.096	91.0544	116.095	116.098	15.8589	15.705	15.2514	15.7633	16.4015	15.6266	12.1944	9.9658	11.3811	14.4043	14.8392	13.3524	9.9658	9.9658	13.7998	9.9658	9.9658	14.7004	12.693	13.4632	12.0277	12.7534	11.8869	11.3701	9.9658	9.9658	9.9658
116.106	67.6442	116.106	116.107	17.929	16.569	16.9233	17.8009	15.8665	15.0086	16.6134	16.9811	16.8922	17.3386	17.4648	15.7458	17.1235	17.3304	17.0419	17.6186	16.4756	17.6228	17.378	17.0937	17.4275	17.2918	17.1108	17.2141	16.3352	17.0998	16.7799
116.106	371.2	116.106	116.107	15.0073	17.2265	15.0274	15.6361	18.826	9.9658	13.9213	15.9523	15.2199	17.1078	16.7115	16.2677	13.642	15.838	11.8739	16.6529	15.3319	11.2876	15.5367	16.1096	15.8862	16.0498	12.3977	13.9999	15.0877	14.2255	14.7553
116.546	31.5375	116.545	116.546	14.9507	14.9669	14.8014	15.2696	14.3728	15.1705	15.0137	14.3213	14.1298	14.2566	13.3174	14.8383	14.7857	14.7746	14.3875	13.6156	14.0896	14.37	14.7219	13.8373	14.414	14.7482	14.6825	14.6211	14.2329	15.1077	13.7963
116.971	33.3747	116.97	116.971	15.6775	15.4564	15.8874	14.6024	15.5338	14.5406	15.2975	14.3308	15.0802	15.5966	15.2151	15.0917	15.1547	15.0973	14.792	14.5239	15.023	15.6551	15.2457	14.8283	14.2708	15.063	15.2333	15.1854	14.6184	14.338	15.1996
116.975	506.897	116.975	116.976	15.5278	9.9658	16.0605	14.8111	15.0301	9.9658	15.3365	12.61	9.9658	14.6455	14.312	14.223	13.1028	13.1371	15.0793	9.9658	9.9658	9.9658	9.9658	9.9658	16.5851	14.9085	14.5633	14.9312	13.4147	14.1603	13.3817
116.975	26.2604	116.975	116.976	14.0938	13.8623	14.3799	13.669	13.4553	14.0298	13.3437	13.0227	13.8895	14.239	15.7041	13.4724	14.3894	13.8354	14.6789	13.6982	13.1585	13.7689	12.8159	14.0637	13.9559	13.6459	10.8132	14.0153	14.0517	13.1601	14.1066
117	21.5305	116.999	117	13.1747	13.8256	14.1105	14.4443	13.273	13.7904	14.0778	14.1429	14.4404	14.0908	13.7808	15.0513	13.7551	13.4203	13.2515	13.9298	13.9591	13.7707	14.2688	14.1066	15.4177	14.0982	14.2474	13.8125	14.1654	14.4616	14.1336
117.037	97.4599	117.037	117.037	15.1491	15.5466	15.5732	16.0103	15.8369	15.96	15.5462	15.5796	15.566	16.5748	16.5625	16.589	15.6353	15.5279	15.6742	15.8053	16.1759	16.0491	15.5739	15.465	15.5855	15.305	15.3233	15.4417	15.0266	14.9709	14.8278
117.039	547.463	117.039	117.039	18.9977	19.6934	19.7635	18.8881	18.9629	18.8766	13.1206	13.2571	13.1303	15.069	13.2128	13.2467	13.1253	13.1831	13.5591	13.2939	13.1991	13.1838	13.3047	13.2814	13.1512	13.5796	13.2759	13.1969	13.4375	13.2259	13.549
117.057	54.987	117.056	117.057	16.6023	17.9331	17.7392	18.2758	18.1491	17.2672	17.5215	16.5578	17.8611	16.9205	17.8574	16.2199	17.5406	17.6106	17.4655	16.5723	17.9631	17.7369	17.9821	16.9303	18.2512	18.1678	18.2002	17.7419	16.733	16.6285	18.0514
117.07	377.199	117.069	117.072	15.5118	15.533	15.7407	15.2973	15.673	15.1715	14.8405	15.027	15.142	15.7293	15.3694	10.3551	15.0477	15.2681	15.0686	15.0096	15.0473	15.0171	15.3564	15.3536	15.325	15.5617	15.7003	10.8308	15.4837	15.2618	15.126
117.091	545.365	117.091	117.091	14.2461	16.5476	16.6804	17.0281	9.9658	16.9886	16.8779	14.4776	16.7752	14.8925	17.0929	16.9432	15.8394	16.8915	14.345	16.9031	16.6681	15.1694	16.8321	16.8332	16.8891	14.6582	15.4185	15.5178	16.7156	14.6885	15.6236
117.091	52.4662	117.09	117.091	14.637	15.7744	15.1669	15.7534	15.6254	15.9835	15.8316	15.7999	15.9224	15.3458	15.7922	15.8697	15.7695	15.3094	15.5766	15.4132	15.7199	15.5235	15.7892	14.6884	15.9289	15.6733	15.0402	14.6852	13.4868	12.7993	15.9405
117.549	27.927	117.549	117.549	16.3313	15.5594	15.5155	15.2796	16.6831	16.5959	14.8809	16.1506	16.3422	15.3059	15.655	15.0427	16.101	15.3241	15.8174	16.3812	16.1618	17.3199	16.0931	16.7036	16.3824	15.3557	15.4484	16.0021	15.87	15.8958	15.6104
117.954	75.5378	117.954	117.955	13.691	14.6493	7.9497	12.5568	16.6872	15.2584	15.0035	15.0627	16.8033	15.7747	15.4241	15.9785	15.1104	14.0241	14.6061	15.211	15.3096	15.0716	15.2394	15.2034	15.4409	14.9425	15.5688	14.9369	15.002	15.2084	14.7181
117.959	27.0289	117.959	117.96	15.3695	14.7865	13.7883	13.8823	13.8031	14.6023	13.5792	13.8388	14.1354	13.5251	14.6432	14.0895	14.2758	13.7535	14.6031	12.9354	13.1983	13.251	15.2146	13.8254	14.988	14.9592	14.2668	14.8375	12.9005	13.8676	13.8987
117.982	488.992	117.981	117.983	16.6705	18.6103	18.8692	16.7087	16.0423	15.8485	15.6218	15.647	15.5786	17.0339	16.0978	16.6262	16.6112	16.4168	15.8453	16.1537	16.2654	16.0517	16.8433	15.9646	15.915	15.6959	15.7703	15.8456	15.6712	15.2551	15.291
118.052	36.6722	118.05	118.054	18.9938	18.9151	19.054	18.8621	18.6646	18.5892	14.2999	14.329	14.4647	14.811	11.9778	13.7638	14.5712	14.6444	13.6523	14.6456	14.5854	14.4288	14.0845	13.9629	14.7335	14.2789	13.9892	10.3752	14.4788	14.902	14.2052
118.054	266.747	118.05	118.054	19.0176	19.2052	19.1834	18.9664	19.0627	19.0813	14.7925	15.0266	14.9435	14.3755	14.4949	13.9679	14.8627	14.7696	14.9074	15.1812	14.9074	14.7839	14.991	14.8509	14.314	14.5091	14.8267	14.5714	14.5796	15.1185	14.3247
118.086	54.7283	118.085	118.086	19.3722	19.3074	18.9842	19.1819	19.0511	19.0763	21.3587	21.195	21.1116	22.8446	21.4981	22.6752	20.9361	21.1685	21.1728	22.6506	21.4828	22.5987	22.3176	22.4877	21.0158	21.1209	21.2669	20.627	20.9	21.0794	22.2767
118.122	100.744	118.122	118.122	20.3278	20.0834	19.8242	20.6682	20.6825	21.2631	19.5122	19.4833	19.4595	19.7966	19.7749	19.7765	19.4371	19.4779	19.5322	19.3444	19.4773	19.5669	19.6076	19.5183	19.7534	19.4641	19.2664	19.3723	19.2039	19.4371	19.3673
118.122	529.876	118.122	118.122	13.9056	15.3569	14.9111	15.8306	13.7988	15.288	14.1623	14.1855	14.088	14.4184	14.3684	16.2456	14.2436	13.9065	14.0637	14.479	13.5476	13.3555	13.5565	14.1035	15.5701	14.5851	14.2003	14.2273	15.4582	14.0539	13.7488
118.484	441.757	118.484	118.484	16.1982	17.0447	14.887	16.7504	18.3313	9.9658	18.067	15.6937	18.1113	9.9658	13.5461	13.8703	14.3232	14.727	13.3962	15.2972	15.9423	16.4263	18.4418	18.3993	18.3585	12.9745	14.291	13.3308	13.9476	16.0141	9.9658
118.484	33.9384	118.484	118.484	13.8764	13.982	13.8791	13.9514	13.8714	13.779	15.3833	14.7337	13.761	13.6082	13.4821	13.9493	13.9234	14.1972	14.4311	13.3527	14.0104	13.7086	13.9996	13.8789	13.6521	13.8524	14.2076	13.8981	15.3894	14.4031	14.0341
118.967	84.3498	118.966	118.967	13.6313	13.4541	14.2285	14.3078	14.0766	15.2798	13.6721	14.1897	14.1802	13.8824	14.6412	13.2532	15.7841	14.1527	14.1713	13.8266	13.734	13.634	13.609	14.5535	14.1332	13.9901	14.1887	13.1106	13.5852	14.4915	14.3654
118.967	514.71	118.966	118.967	14.9684	9.9658	15.3798	9.9658	15.1489	15.3062	13.4248	13.8895	13.2071	14.0059	14.1375	13.6996	14.911	14.4269	14.0476	13.898	14.7952	15.7886	15.6032	13.6656	15.4378	13.4079	16.3416	14.1481	14.2064	14.4311	13.7131
118.984	41.6659	118.983	118.984	15.0579	16.179	16.5154	16.43	16.9828	16.5053	17.2053	15.9939	16.7656	16.5516	16.1665	16.2523	17.0972	15.9494	16.6334	16.3814	16.6114	16.8712	16.4317	16.8535	16.8155	15.9145	15.3292	16.8406	17.3692	16.6432	16.4317
119	525.672	119	119	14.6713	17.8036	18.222	14.6973	14.3938	14.4631	14.4197	14.188	14.1006	14.8902	14.8636	14.9134	14.5562	12.4738	12.8973	15.1832	14.8589	15.0406	15.5687	14.3547	14.2096	14.2153	12.9503	14.399	13.9805	14.2015	13.1252
119.013	434.364	119.013	119.013	15.7694	21.2057	21.2547	19.2798	21.0684	9.9658	20.689	20.6792	20.6632	9.9658	9.9658	9.9658	16.4981	16.752	16.7451	18.9836	19.7113	20.9406	20.9989	17.3279	20.9258	16.5304	16.6648	16.6302	19.1181	20.5132	9.9658
119.035	351.216	119.035	119.035	15.5911	16.7881	16.4965	16.6032	16.3743	16.48	17.0728	17.2069	17.0437	16.9274	16.7254	16.9281	16.3643	16.6136	16.6679	17.258	17.2357	17.3144	16.8773	16.7574	16.8116	17.179	17.1923	17.1836	17.2394	17.2015	17.1744
119.061	228.384	119.059	119.062	21.1895	21.2851	21.2212	21.0929	21.2091	21.2149	16.4514	16.403	16.442	12.7459	15.2383	16.77	16.2258	16.2884	16.1158	16.4199	16.3785	16.5852	16.5482	16.9565	16.6565	16.5026	16.7463	16.6611	16.6574	16.7008	16.578
119.085	398.003	119.083	119.087	16.2201	16.6789	16.7363	16.2715	16.2536	16.3309	17.6943	17.6296	18.0841	17.2031	17.2844	16.8825	16.6902	16.8977	16.8418	17.139	17.1768	17.2624	17.3835	17.4422	17.4103	17.3661	17.3033	16.5154	17.5693	17.9983	17.7709
119.516	190.306	119.513	119.517	16.422	16.8907	16.3518	17.0463	16.8665	16.4529	16.8429	16.6825	16.5958	17.2611	17.1581	17.0385	16.6495	17.1997	17.4113	16.936	16.7038	16.9526	16.6905	16.5265	16.7943	17.0196	17.0366	17.0636	16.9553	16.708	17.5462
120.011	108.894	120.011	120.011	16.9947	17.1761	17.3411	17.6724	17.0567	17.4546	16.8907	17.1563	16.8639	17.2483	17.3593	17.4736	16.9239	16.8012	16.8284	17.3454	17.4242	17.3547	9.9658	9.9658	7.3169	9.9658	9.9658	16.4007	13.4312	9.9658	12.4404
120.023	51.8253	120.022	120.024	17.14	17.7409	17.876	17.232	16.9335	17.909	18.1885	16.4338	17.9605	16.9874	17.0643	16.9954	17.6926	15.8269	17.8183	16.432	18.105	17.5885	16.7623	16.6862	16.8608	18.0522	16.8669	16.9279	16.7847	18.0145	16.8138
120.044	494.324	120.043	120.044	14.7478	13.9858	13.4753	13.7696	14.5275	14.5867	10.9697	13.1149	14.2687	13.6	13.5706	13.9903	10.7722	13.0965	13.3379	10.8462	11.4166	13.8951	15.3011	14.5409	15.3164	13.9551	13.7244	13.8168	13.0744	10.5795	14.3474
120.044	119.566	120.043	120.044	16.0942	16.1404	16.3617	16.151	16.4184	15.8778	15.4205	15.3301	15.1392	16.0961	16.2427	15.518	15.3275	15.3812	14.3581	15.2438	15.4685	15.6598	15.5779	15.4928	15.5277	15.335	15.2793	15.4446	15.6509	15.1057	15.6239
120.065	189.415	120.065	120.065	15.8833	16.0154	16.0389	15.9877	16.3258	16.2251	9.9658	8.6635	13.1718	7.5277	11.2827	9.9658	11.4689	7.9089	7.3152	9.9658	7.696	9.9658	11.4412	12.7151	13.1326	7.3333	7.425	7.2813	7.1602	7.9515	14.1329
120.065	56.0219	120.065	120.065	16.9515	16.9692	16.9755	17.303	17.2227	17.1431	18.73	18.7145	18.9145	19.0756	19.2519	19.1981	18.6775	18.8395	18.6746	18.9226	19.2073	19.0499	19.2475	19.3412	19.2854	19.5252	19.3497	19.2275	18.9582	19.1553	19.0569
120.08	54.5176	120.08	120.08	19.4515	18.8358	18.8017	19.0621	19.9438	18.8994	20.2399	20.4322	20.9523	21.0189	20.8892	20.9563	20.9325	20.2565	21.0267	20.6859	20.611	20.4039	21.8046	23.0532	21.238	21.0927	21.1251	20.9632	21.5169	21.5711	21.5485
120.536	163.643	120.536	120.536	13.6362	15.3952	15.6689	15.8351	15.7245	15.7054	15.3183	15.307	15.1883	15.8782	15.8744	15.4644	15.322	15.417	15.4433	15.4831	15.4382	15.5484	15.4021	15.4833	15.6185	15.5181	15.5338	15.4059	15.2671	15.207	15.2203
120.965	526.888	120.965	120.966	15.5427	15.244	15.416	15.8811	15.8158	15.8132	15.8345	15.9949	15.9059	16.6194	16.5233	16.6669	16.0396	15.9248	15.933	16.3092	16.3305	16.3687	16.052	16.119	16.0602	15.847	15.9217	16.0055	15.4722	15.5929	15.4585
121.014	88.9421	121.014	121.014	16.394	16.7241	16.9805	17.1409	16.2073	16.7394	17.2241	17.3597	17.0599	15.8794	16.0965	16.1817	16.8863	16.9603	17.024	16.9633	17.0138	17.0406	10.1129	11.1568	14.8759	7.3483	9.9658	9.0898	16.0292	11.8141	13.2288
121.028	105.96	121.028	121.028	14.7463	15.7519	15.1231	14.6298	15.6939	15.8927	9.9658	9.9658	11.9578	13.5034	14.042	13.1252	9.4976	8.1984	9.9658	14.8019	9.9658	13.2356	9.9658	12.4084	14.2876	9.9658	9.9658	14.1559	14.5479	13.3771	10.6076
121.039	154.382	121.039	121.04	15.5769	13.7982	15.7444	14.4417	17.0918	9.9658	14.6139	14.9103	14.9095	14.6537	15.8715	14.3347	15.1641	14.65	14.6019	14.8273	14.7205	14.4575	14.8761	14.704	15.0759	14.6112	14.6485	14.5064	14.6908	14.7985	14.6132
121.957	28.0324	121.957	121.958	18.4755	19.0841	19.8605	19.3709	18.4707	19.2388	18.2521	18.0864	18.6586	18.9381	18.9343	18.9598	18.2686	18.1271	18.4664	18.4588	18.6501	18.9416	18.5886	18.0868	18.8336	18.0264	18.9951	18.1764	18.9395	18.2928	18.6574
121.966	82.8186	121.965	121.966	15.8107	16.2941	17.3793	13.7967	14.6665	16.2795	14.614	16.021	14.7269	16.03	14.2581	14.8915	15.3116	14.1951	14.0162	15.9429	15.0103	14.5138	14.3915	14.7555	13.0768	14.6633	13.0867	14.7533	12.3816	14.3706	13.211
121.966	386.077	121.965	121.966	12.1719	16.3183	13.9807	16.2899	16.4393	15.4831	16.0074	16.1414	14.0006	15.1938	14.2163	15.7725	13.1852	9.9658	14.9061	15.8851	14.4945	15.2662	15.1884	15.3416	15.6854	9.9658	15.7005	15.8797	15.8699	15.7602	13.3472
121.965	528.731	121.965	121.966	15.7184	15.5268	14.5177	15.0173	15.0751	14.9736	15.0116	12.6937	12.8484	15.2602	13.0975	15.1279	13.0212	12.593	12.9263	12.3833	15.2367	14.503	12.278	12.153	14.7483	14.8392	12.308	15.0534	14.8539	14.6255	14.8549
122.071	73.2265	122.071	122.071	13.5478	15.6197	14.9766	14.1577	14.1506	14.4479	16.1477	16.1415	15.4756	16.7367	16.6516	16.5437	16.0113	15.7854	15.8251	16.0166	16.1745	16.4881	17.9143	17.8238	17.7261	17.837	17.4852	17.7245	17.5393	17.1992	17.2924
122.961	26.4364	122.96	122.961	14.4037	14.1521	13.8568	12.9403	14.5605	14.9517	14.7022	14.4659	14.1904	14.9594	15.0289	13.3017	15.1292	15.2637	14.8725	14.3416	14.7881	15.0725	15.024	14.1967	15.0248	14.9879	14.7481	15.0355	14.542	14.0263	14.9393
123.02	61.3041	123.02	123.02	17.6799	17.2952	16.6534	18.1042	16.611	17.7655	12.1023	11.9807	12.6525	9.9658	9.9658	11.3409	13.0041	12.8866	9.9658	9.9658	9.9658	12.5539	9.9658	9.9658	9.9658	9.9658	9.9658	9.9658	13.0586	13.4275	12.287
123.026	148.733	123.024	123.03	16.8731	16.9176	14.7694	16.8968	14.8038	16.8008	14.7473	14.5648	14.9474	15.1277	14.9468	9.7168	14.4479	18.2925	14.7148	14.8181	14.8199	18.2916	14.8363	14.6117	14.7861	8.4762	14.7972	9.4113	14.9277	14.7429	14.8344
123.041	45.8883	123.04	123.044	21.7899	22.1337	22.1931	22.0244	20.8385	21.4251	19.0753	19.1877	18.7434	18.3121	19.1249	19.2599	19.523	19.3715	17.1691	19.1355	19.444	17.0746	19.5521	19.6215	19.9185	17.7924	19.4221	17.4083	20.0002	20.1628	19.9775
123.08	141.462	123.079	123.08	13.5332	14.8318	14.9205	14.6905	14.2616	14.7473	11.4437	13.2219	13.6039	11.4742	17.3505	12.6445	16.4337	13.1211	13.384	17.0391	11.1743	12.7777	17.0694	17.2327	17.3919	13.1645	17.2581	17.3212	17.0065	13.6903	10.9889
123.08	500.861	123.079	123.08	13.2367	13.0845	13.8005	14.0284	14.3915	14.9606	15.3036	15.3417	15.4842	15.5905	15.6572	11.4039	16.0463	13.8786	14.6762	15.4607	11.2183	15.054	14.925	15.2818	14.4073	15.0889	13.5144	15.0324	13.6078	15.1342	15.1799
123.091	278.457	123.091	123.091	16.3266	18.3343	17.2771	17.9221	18.5209	19.014	12.3636	12.0757	11.0602	17.2208	16.7052	15.4545	13.183	9.9658	10.1761	13.6238	14.1776	15.6665	13.4656	13.5032	15.1051	13.8416	13.9983	11.6126	14.3233	14.0688	13.1076
123.091	63.7283	123.091	123.092	19.3563	20.0581	20.3936	20.3196	20.3466	20.7773	19.1456	19.0134	17.344	19.6016	19.8715	18.6443	18.3317	19.0285	18.3762	19.1923	19.156	19.3953	19.2657	19.3745	19.2792	18.2348	18.665	19.1038	18.3088	19.1342	19.2505
123.1	85.3709	123.099	123.101	18.0194	16.278	16.733	16.8557	17.1221	16.0033	16.6978	16.4001	16.2106	14.6299	15.7119	15.7808	16.1331	15.9313	8.4563	16.6914	16.6014	16.4057	14.5927	13.7098	14.1102	14.1846	12.4322	13.4819	16.889	16.6972	16.6569
123.954	26.8347	123.954	123.954	17.6045	17.8247	18.1447	18.1531	17.521	17.7913	17.5548	17.3227	17.503	17.7897	18.2912	17.8802	17.6381	17.5697	17.7126	17.7364	17.4165	17.4788	17.4111	17.7738	17.4261	17.4332	17.6351	17.4919	17.4143	17.5466	17.7041
123.964	67.4098	123.964	123.964	14.1393	13.4992	14.2035	14.4346	14.6165	15.1659	13.9017	13.1473	14.509	15.8357	13.5223	13.7047	14.0731	15.5941	14.025	13.2129	15.7966	14.0133	15.5208	14.9029	13.2118	13.2551	13.5265	13.5568	13.0268	15.3544	14.0125
123.964	309.005	123.964	123.964	7.5884	9.9658	14.5998	14.5007	14.5146	14.8352	15.2657	14.2752	14.5609	14.449	13.8614	14.9456	9.9658	12.8275	14.4532	11.4281	13.77	11.2868	14.0833	14.6332	13.5178	14.477	15.9093	14.4116	13.8992	12.3801	13.7548
123.964	499.396	123.964	123.964	13.0014	15.4623	13.975	13.9002	13.8879	13.6825	13.3059	13.4003	13.4333	11.5791	13.8601	14.0033	13.304	13.3256	13.687	14.3824	14.42	13.8376	14.0791	13.7803	13.5628	13.6212	13.7201	13.5995	12.7813	13.4226	13.1135
123.972	27.3425	123.969	123.973	14.8774	13.3898	15.2431	13.1697	14.9998	14.8507	15.3969	15.1804	15.1269	14.9161	15.3543	14.4623	15.0345	15.1805	14.7715	14.6258	15.3785	14.9221	14.3111	13.2657	14.5923	15.3746	15.0582	12.544	15.2777	15.0938	14.6961
124.041	140.044	124.039	124.046	17.7983	18.4967	18.6405	17.9395	18.627	18.717	16.322	16.2545	17.2613	17.1616	16.0418	15.3985	17.0103	14.2304	17.6663	16.5295	16.4503	16.5698	17.9941	18.2051	18.4486	18.2378	18.2659	18.0024	18.1325	18.0662	17.8741
124.531	55.9389	124.53	124.532	16.7724	9.9658	15.8597	9.9658	14.5627	15.8441	15.0537	13.933	13.5953	14.1744	13.9566	13.8545	15.3579	14.5914	14.429	15.5396	13.8309	14.1379	14.6537	12.3742	13.9617	14.9711	14.7849	14.0968	12.5264	14.1738	14.1861
124.956	26.4108	124.955	124.956	14.9108	16.3538	15.8064	16.1925	15.9615	15.0403	15.9309	15.9678	16.4325	15.6811	15.9928	15.8177	15.7583	15.5656	16.0189	16.1451	16.1235	16.2586	16.3819	17.2196	15.6817	15.6074	15.9527	15.5738	16.2028	15.9639	15.7156
125.037	509.111	125.037	125.038	13.4621	15.4799	14.3756	14.9053	9.9658	14.0405	9.9658	12.7523	9.9658	9.9658	11.0156	13.244	11.5746	10.7352	12.3625	14.192	9.9658	9.9658	15.0181	15.2795	13.377	13.9493	12.8471	13.5889	13.4628	13.5809	12.0892
125.037	93.201	125.037	125.038	17.6648	17.7414	13.2893	17.575	17.7137	17.1864	16.1133	16.2238	16.579	15.7993	16.3403	15.8666	16.6058	14.3503	14.676	16.4451	16.3865	16.7067	16.8654	16.7831	16.7724	14.1589	14.4004	13.9319	17.1329	17.222	17.0656
125.096	197.716	125.095	125.096	13.3614	15.1239	13.2701	12.8069	11.0588	14.8979	14.2572	14.2944	13.5384	13.5441	13.2879	14.5013	13.1463	15.4214	14.0081	14.4606	12.8617	12.5804	14.0869	13.2437	14.4355	12.6524	12.7719	14.418	14.6698	13.6394	14.0203
125.096	519.615	125.095	125.096	13.6527	13.5527	14.3115	14.8841	11.3123	15.2192	13.0366	14.2669	13.9051	15.0873	15.269	14.2354	14.4427	13.9746	13.5615	14.2975	14.1503	14.857	14.1381	13.8788	14.1275	13.9031	13.8381	13.9026	15.2322	14.1928	14.8724
125.528	165.237	125.528	125.528	14.7106	16.7165	16.6928	16.9434	16.6587	16.7763	17.4019	17.4233	17.3644	17.504	17.6105	17.5025	17.2517	17.4578	17.4545	17.508	17.5557	17.4794	17.5059	17.3995	17.5301	17.4692	17.5555	17.5368	17.4303	17.3658	17.3716
125.535	25.0722	125.535	125.535	16.6075	16.6948	16.7485	16.6806	16.2389	16.1614	16.1241	15.8498	16.1529	16.0786	16.2878	16.4266	16.3018	16.209	16.2029	16.069	16.0278	16.1533	17.0481	16.7349	16.241	16.3417	16.4242	16.1641	15.9953	16.2315	16.1761
125.546	68.0842	125.546	125.547	16.8874	17.4847	17.8993	17.2919	17.426	17.0293	13.7717	13.7686	14.462	14.5178	9.3527	11.1999	13.9795	13.9716	13.5794	13.4718	14.3903	13.7573	13.6592	14.6449	13.7672	14.9742	14.2357	14.8425	14.0902	14.3813	14.9188
125.953	26.803	125.953	125.953	19.0621	17.3148	17.6286	17.5429	17.0213	17.4929	17.2092	17.0367	17.0975	18.5517	17.2059	17.1181	17.1671	17.2652	17.1194	17.3215	17.2402	17.2085	17.3262	16.9477	17.1881	17.2368	17.1787	16.9693	17.1027	17.149	17.1514
125.964	431.252	125.964	125.964	17.0114	21.3982	17.9644	21.3914	9.9658	19.7615	16.5092	21.0632	18.2954	9.9658	9.9658	17.4107	18.5996	18.8144	17.3538	18.8558	21.2068	21.1965	21.2476	18.7065	21.1598	18.5159	18.4221	18.533	17.1767	15.9956	20.7962
125.964	25.2123	125.964	125.964	17.4764	17.4633	16.6303	17.4814	17.4093	17.5521	16.417	16.2911	17.6251	16.1847	16.2398	16.5074	17.259	16.718	17.176	17.4264	15.9744	17.5608	15.5759	17.5085	17.562	16.3992	16.4826	16.4046	15.7737	16.1641	16.0031
125.986	26.3169	125.986	125.986	21.8972	21.6375	21.2158	21.9976	21.5708	22.0342	19.9929	21.0794	20.5846	21.1149	20.3131	21.0098	20.1075	20.2426	20.1393	20.8175	19.6205	20.4015	20.6805	20.5339	20.5664	20.7578	20.576	20.4887	20.3969	19.9133	19.783
126.021	60.2957	126.021	126.021	19.0107	18.851	18.8718	19.1776	19.1173	19.1826	21.0688	20.9818	20.9016	20.3888	20.3663	20.217	20.8306	20.7017	20.7162	20.771	20.801	21.0304	20.3875	20.5397	20.53	20.7458	20.5826	20.723	20.7787	20.8104	20.842
126.054	516.211	126.054	126.055	14.452	14.6147	14.659	14.9024	12.9406	14.3251	13.061	13.2898	14.5409	13.9182	12.6337	13.7142	14.1643	14.8135	14.2062	14.3119	10.9976	13.3241	13.8527	13.209	13.1243	13.832	13.6498	13.729	13.1605	10.8197	14.415
126.545	164.898	126.545	126.545	12.8325	15.0725	15.5025	15.6273	15.3756	15.3214	14.571	14.6895	14.2122	14.9836	14.9653	14.4591	14.5787	14.6119	14.6291	14.7325	14.5603	14.9111	14.7693	14.9266	14.9547	14.8702	14.738	14.4788	14.6543	14.4982	14.7063
126.554	37.0593	126.554	126.554	18.1448	17.1228	16.889	16.4457	16.891	17.0582	16.0871	15.6843	16.3649	15.6882	16.6277	15.7246	15.7159	16.2227	15.7622	16.4957	16.335	15.9284	15.4283	15.7811	15.8779	15.9828	15.6725	15.7534	15.9563	15.8694	15.7992
126.955	25.0604	126.955	126.955	18.0104	17.3671	17.1134	17.1466	16.1589	16.336	16.4132	16.2825	16.2867	16.5262	16.7053	16.8003	16.9325	16.7842	16.7191	16.0914	16.2104	16.0068	15.652	16.1276	16.0101	16.6439	16.8236	16.6056	16.1418	16.3319	16.338
126.972	28.2238	126.971	126.972	16.3532	16.5737	16.4347	16.4034	16.3236	16.2895	14.9175	16.5737	14.7688	16.3938	15.3594	14.5423	16.1104	16.2878	15.3921	16.3053	16.5103	16.5692	16.7706	16.4943	16.376	15.4159	15.3444	15.1064	15.0767	15.5205	14.9656
126.983	510.513	126.983	126.984	13.6643	9.9658	9.9658	15.255	15.2497	13.4833	15.126	13.9349	15.3464	15.7476	15.3616	13.9407	15.6145	14.7966	13.2552	15.8112	14.4553	15.1904	15.5437	15.5419	15.4377	14.0487	15.4162	14.2842	14.1459	14.0657	13.6063
126.989	500.693	126.987	126.989	17.2608	19.0665	19.0568	16.6599	17.3874	16.6005	18.5642	18.1772	17.0741	16.9034	17.5516	17.3435	15.2091	16.9177	18.0817	16.6681	18.6203	16.5084	18.1218	16.6223	16.7551	17.9459	18.071	17.4699	17.1221	17.3721	18.4439
126.989	28.0811	126.989	126.989	15.5775	16.2804	16.4544	16.2456	15.327	16.7343	15.447	15.6528	16.5081	16.063	16.1139	15.516	16.8912	15.602	15.4372	15.8067	15.8702	16.24	15.8115	15.4095	16.6116	16.3377	14.8046	15.2738	15.7596	15.3153	15.6267
127.015	42.0428	127.014	127.017	14.7915	15.1487	15.0706	15.3469	15.4371	15.2684	13.1701	13.1642	14.3616	15.1534	14.9328	14.9489	14.9824	15.1088	15.027	15.1717	15.0354	15.0685	13.0267	12.6908	13.3038	15.237	13.42	15.1867	14.1464	14.4313	15.3301
127.015	535.183	127.015	127.015	14.4732	17.029	14.296	17.0649	16.9019	16.6694	9.9658	16.9394	17.78	16.3249	16.5683	16.6665	15.9541	16.1209	16.1205	16.3632	16.2912	16.5288	16.1324	16.3126	16.3632	15.536	15.5117	17.247	16.1045	16.6937	18.2255
127.038	65.4276	127.038	127.039	17.4762	17.7021	16.8118	17.3253	17.6428	17.7646	18.2832	18.5079	18.0863	18.9198	17.5418	18.9704	18.0659	18.1329	16.9273	18.4345	18.5832	18.3665	17.8562	17.8577	17.7341	17.6563	17.6827	17.3831	17.3553	17.4988	17.1793
127.051	33.9848	127.05	127.052	13.5881	14.0743	13.9009	13.7324	13.4949	13.6778	15.0716	15.9302	15.6028	11.9805	16.7716	16.0102	15.6227	13.772	12.9773	15.5963	15.7387	16.6391	16.4646	15.6241	16.2078	17.0837	16.1009	16.0134	16.8359	16.7888	16.4264
127.075	506.601	127.075	127.075	13.2882	14.4448	11.0986	13.6861	12.8942	13.7698	14.2561	13.6687	12.6565	14.0539	13.5423	13.9316	11.4219	13.2622	14.5215	13.7389	13.1989	13.1671	14.5446	13.8381	12.9775	13.5774	12.9477	12.2106	14.2373	13.7818	10.4348
127.111	81.7682	127.111	127.111	12.1453	14.5568	15.3493	14.4197	12.5454	14.5847	13.1332	11.2493	12.7737	15.4935	15.3806	14.9806	12.7763	12.5629	12.9782	14.8189	14.8558	13.0458	13.085	13.0143	13.4075	12.9748	15.3312	15.8527	15.4932	13.1828	13.5494
127.111	410.175	127.111	127.111	13.6628	15.0199	16.1403	14.2093	16.8057	14.4406	14.1935	14.1237	14.0725	15.3735	15.2552	15.1185	14.5861	14.2964	14.184	15.4849	15.3742	15.5909	15.2752	14.5183	15.2846	14.6814	14.4979	16.656	12.997	14.3536	13.6606
127.953	27.5114	127.953	127.954	17.3865	17.1016	17.2765	17.3232	16.9575	16.9998	15.9907	17.1907	17.1853	17.2091	17.1424	17.1273	16.7632	16.4609	16.1003	16.8739	17.2007	17.1374	17.1241	17.1443	17.2193	15.7822	16.2137	15.9187	15.5908	15.6931	15.4256
127.966	23.0589	127.966	127.966	17.6386	17.1932	16.3949	16.8596	16.2316	16.1323	16.2582	16.0237	16.2245	16.2877	16.4726	16.618	16.7451	16.6821	16.6165	16.0958	16.7728	16.3257	15.6438	16.037	16.1722	16.7579	16.6561	16.7067	16.4457	16.661	16.6199
127.98	42.1413	127.978	127.982	14.151	13.3301	14.1643	14.5796	12.8311	13.9906	13.935	14.5025	14.6487	14.6255	15.054	13.0292	15.6526	15.7276	15.5874	14.4806	13.3721	14.5378	13.5018	12.9816	13.0738	12.2747	15.7071	14.029	14.0599	14.2168	14.3556
127.981	517.31	127.979	127.982	15.8323	14.6782	15.4872	11.8864	16.1843	11.3034	13.6126	15.178	11.947	15.9012	15.2825	14.7641	15.3903	15.3016	15.1093	16.4961	13.4482	15.3906	16.4814	13.1518	14.3979	15.7592	13.7149	12.2774	11.6035	14.6214	13.3501
127.989	393.025	127.987	127.989	14.4126	18.9033	16.8727	16.6231	17.4063	17.2968	15.9639	18.5161	17.0236	17.4513	14.3006	17.8094	15.0733	15.2578	14.6733	18.1444	16.2948	18.0999	16.4689	15.7108	17.4058	16.263	15.8731	9.9658	16.4351	16.2658	17.611
127.989	47.4612	127.989	127.989	14.9895	17.685	14.7369	14.9964	14.871	14.3465	15.8876	15.7385	14.7553	14.967	15.538	15.1739	15.182	16.3411	14.4879	14.8567	15.7701	15.1916	14.736	15.3718	14.5368	15.9161	14.492	15.3071	14.7023	14.8477	15.0066
128.019	44.338	128.017	128.019	19.343	19.291	19.2101	19.4943	19.5121	19.5331	18.5706	18.5375	18.5745	18.2662	18.2172	17.927	18.4838	18.3636	18.7804	18.2859	18.658	18.8116	18.5078	18.5102	18.3974	18.4235	18.49	18.4893	18.6482	18.7749	18.5896
128.053	292.19	128.052	128.054	14.0948	14.7308	15.0353	15.8478	15.2864	14.8262	14.5471	13.345	13.8955	14.229	14.8081	13.6467	12.9349	13.3547	11.1506	14.5817	14.481	14.374	15.1803	15.6706	14.1522	15.012	15.3212	13.9527	14.7814	14.6639	15.0607
128.061	108.102	128.061	128.062	13.2333	16.0618	16.061	14.5555	14.6364	16.1445	14.0842	14.8759	16.1462	14.7278	14.7834	14.7509	16.8523	15.9226	14.0168	16.3479	16.426	16.2863	14.1015	15.0773	14.4026	15.3278	13.8734	13.9262	15.7278	16.1908	14.2464
128.061	333.265	128.061	128.062	13.6127	16.5959	14.4761	15.054	13.747	15.8112	15.5823	14.9633	15.0774	9.6754	14.7886	13.1828	14.5099	12.8489	10.0026	15.3971	15.4449	14.9233	13.5715	14.4832	15.0542	13.8512	14.4388	15.2248	13.7292	14.3643	14.1423
128.061	553.944	128.061	128.062	12.7371	14.8542	11.0554	10.7847	10.7151	14.2885	11.0166	15.2286	14.1772	13.8887	14.1878	13.4328	13.8997	13.5039	13.9564	13.4426	14.068	13.3521	13.5901	14.0744	13.7299	14.0239	13.6008	13.6555	13.8791	13.6283	13.961
128.07	55.7297	128.07	128.071	19.1175	20.0718	19.9933	19.8348	19.834	19.9289	16.31	17.2815	17.4907	18.1658	18.5865	18.3603	17.0906	17.2075	17.3278	17.6464	17.6666	17.2973	17.4133	17.4549	17.3987	17.619	17.7459	17.6435	17.4245	17.2237	17.3587
128.107	52.1146	128.106	128.107	17.8296	19.3048	19.2914	19.1808	19.0575	19.3403	18.1314	17.7284	18.2118	18.9958	19.0386	18.942	18.4081	18.5565	18.5467	18.9309	18.3504	18.6042	17.8923	18.381	18.6104	18.5617	18.2089	18.6382	17.722	18.1701	16.538
128.106	488.668	128.106	128.107	16.6461	17.8154	16.2974	18.1199	18.17	18.3475	16.9532	18.936	18.9186	18.5095	17.3564	18.5052	17.949	19.4126	17.7552	18.0164	17.488	18.1134	17.6124	18.1807	18.5218	17.8148	17.8632	16.6085	19.9587	18.8622	17.0629
128.143	150.002	128.141	128.144	16.6816	16.1635	15.9767	16.1341	11.9789	15.9151	14.2169	9.9658	16.053	14.6036	17.4808	15.4324	13.6619	14.8778	12.8722	14.8281	14.2796	12.9404	14.3231	15.1969	15.3423	15.6308	15.5625	15.0036	15.2271	15.8878	16.6682
128.143	537.204	128.143	128.143	13.9309	14.0229	14.7331	13.156	10.7891	14.219	9.9658	9.9658	9.4954	14.1785	14.1396	14.029	9.4364	10.6834	14.1372	14.3374	15.5001	13.9547	9.8226	14.5206	14.1476	14.9455	14.304	15.0153	15.2031	15.3356	15.2096
128.95	27.1137	128.95	128.951	21.5882	20.386	21.008	20.9034	20.2985	20.2452	20.6935	20.4759	20.4569	20.5651	20.6574	20.7456	21.0787	21.0485	20.9508	20.3687	20.3727	20.1959	20.1941	20.3168	20.3247	20.9573	20.8677	21.0473	20.6529	20.6578	20.7471
128.97	23.0509	128.97	128.971	14.4168	14.3788	13.839	14.3542	12.6257	14.4008	14.4685	14.5783	14.4548	14.1791	14.4234	14.4819	13.5433	13.4865	14.669	14.0597	14.1679	14.4542	12.8348	14.8181	14.2587	14.7316	14.6414	14.6482	14.9752	14.1275	14.9271
128.991	563.305	128.991	128.991	12.7946	15.4962	15.5348	13.6196	13.8892	12.1258	12.0228	13.8468	13.4214	13.5538	13.7387	13.706	13.2934	14.2825	13.5812	12.4579	12.3486	14.0592	12.9656	13.701	13.1849	13.8566	14.2036	13.9552	14.1968	13.6276	13.7845
129.018	502.975	129.017	129.02	14.2259	14.9328	11.3208	15.0891	15.7909	14.9079	15.1434	14.9839	14.1265	15.1788	15.6679	15.9581	15.2921	15.8328	15.7741	13.7482	14.14	13.4819	14.0246	14.1533	14.9158	15.7996	14.4957	14.5798	15.2743	15.4059	15.2982
129.053	45.4847	129.052	129.054	13.5555	17.0243	13.6564	13.657	17.6914	16.4268	16.2146	16.0342	16.0631	16.1438	15.9697	16.3545	15.5622	16.0154	16.2567	15.7807	15.8427	15.8646	17.4438	17.7047	17.0636	17.3252	17.2782	17.4762	16.3117	17.5975	17.2499
129.054	473.732	129.054	129.054	13.9118	13.9191	14.984	16.1264	14.4786	15.082	14.9366	14.5244	9.2469	15.0055	14.7357	16.0658	14.2487	9.9658	16.3049	9.8305	13.7556	14.589	13.3644	14.3911	10.259	14.3916	14.3726	14.3071	16.0486	14.7553	10.8081
129.066	418.83	129.065	129.071	14.8031	14.447	13.5653	13.9765	13.1381	12.8703	14.305	15.093	14.1851	12.4424	12.5979	13.7051	13.5437	13.4997	12.8775	14.7518	14.2288	14.1883	14.2615	14.7116	14.9582	11.6427	12.8405	12.6263	9.6707	10.457	12.2567
129.073	540.643	129.073	129.073	12.8336	14.9634	14.4178	15.0209	15.2363	14.9806	13.7973	13.7651	13.5698	14.605	14.2629	13.9495	14.151	13.8043	14.8075	14.5957	14.8659	14.5503	13.6686	14.2336	12.9557	13.8762	13.9268	13.7427	13.5332	13.3559	13.5778
129.073	87.636	129.073	129.073	15.4871	16.6811	16.2142	16.4978	15.8351	16.456	10.8631	13.7771	14.3395	12.4139	11.0734	13.8857	10.8583	10.731	11.9524	11.9915	11.2334	12.3585	13.135	13.8057	12.9781	12.904	10.9621	14.5619	14.1835	13.0042	14.017
129.09	158.582	129.09	129.091	12.4282	14.9074	10.9365	14.8004	13.1671	15.1854	14.4396	14.6087	14.8617	10.6123	14.2081	14.5557	14.2203	14.4988	11.9381	13.2629	13.7427	13.3853	9.9658	12.3981	9.9658	13.7554	13.1594	13.4409	14.2403	11.0387	10.7464
129.091	528.432	129.09	129.091	12.8321	14.4891	14.7648	13.9088	15.4521	9.9658	14.1304	14.6852	13.9332	14.0148	13.91	13.6888	15.3516	14.1793	13.8889	14.4165	14.132	13.0076	14.0028	13.6426	14.6388	13.6826	15.7568	13.1979	15.4709	15.1828	15.4369
129.138	41.7537	129.138	129.138	18.2272	18.7266	18.7281	18.2208	18.4714	18.5118	16.8945	17.1061	16.8389	16.1137	17.7554	17.2089	17.2226	16.3317	16.22	17.2436	17.1208	17.5336	18.1132	17.9932	18.0939	17.9618	17.8809	17.9291	17.4771	17.4425	17.3881
129.491	383.754	129.491	129.491	10.7227	18.0887	18.0904	17.9172	17.6848	9.9658	15.9764	17.7216	17.7549	17.517	15.8788	9.9658	13.2712	15.1387	9.9658	17.9534	9.9658	18.0376	17.7109	17.4155	18.0389	9.9658	9.9658	9.9658	16.2395	17.5337	17.6584
129.934	19.5474	129.934	129.934	12.2104	14.6705	13.4828	10.7017	13.8608	14.7353	14.9043	14.0316	15.1031	13.8521	13.4783	15.0226	13.2235	13.88	14.1366	14.2303	13.9166	14.1819	14.2752	14.2332	13.8804	12.9616	13.4194	14.9433	13.5125	13.7659	14.1952
129.951	25.5073	129.951	129.951	16.2879	16.5692	14.7653	15.3751	15.3767	15.6412	15.3233	14.5845	14.316	15.5073	16.6402	15.5828	16.2277	16.7604	15.6912	14.569	14.5993	14.7972	14.776	14.1787	15.152	16.8544	15.8485	15.9027	15.0474	14.533	15.0186
129.953	27.4192	129.953	129.954	16.5022	16.5692	15.1711	15.2312	16.6078	15.5171	14.2658	14.0718	14.5704	14.0411	15.4605	16.6006	16.7526	16.115	15.099	16.4868	14.599	14.7378	14.118	15.4376	16.7314	16.2342	16.7461	15.5285	14.5851	14.0366	14.5769
129.964	46.9488	129.964	129.964	16.7657	9.9658	9.9658	9.9658	9.9658	9.9658	9.9658	9.9658	9.9658	9.9658	9.9658	9.9658	9.9658	9.9658	9.9658	9.9658	9.9658	9.9658	9.9658	9.9658	9.9658	15.074	9.9658	9.9658	9.9658	9.9658	9.9658
129.978	30.0779	129.978	129.979	16.0519	15.1476	14.7342	16.2017	18.0831	16.3909	14.9903	14.463	15.6793	15.9229	15.2933	14.9679	15.3149	14.4315	14.6737	15.1489	14.7566	16.0861	15.4746	15.2788	14.9751	14.2386	15.1603	14.6401	15.5495	15.0461	15.6295
129.978	530.122	129.978	129.979	15.7419	9.9658	17.8777	15.6211	9.9658	16.8143	15.6426	16.4751	17.3641	16.9547	16.8803	16.9985	16.4242	16.6008	16.373	15.7981	16.3166	17.7349	17.1246	15.7485	9.9658	16.3393	17.3086	16.2103	16.9605	16.9441	16.7935
129.992	528.117	129.991	129.992	16.0141	16.6295	17.3562	13.9925	14.4175	14.6855	14.2951	14.4474	14.3701	14.4185	14.6921	14.5887	12.545	10.7438	13.1291	14.2218	14.4351	14.4827	14.3745	14.4959	14.6625	14.6108	10.7057	14.6637	14.4562	13.9933	13.8832
129.992	73.8638	129.992	129.992	15.0441	13.88	14.5188	9.9658	13.908	15.2927	14.0242	14.1688	15.3905	15.4177	15.3946	15.4733	15.3311	14.7634	13.7039	15.365	14.3743	15.5781	15.6624	15.2045	15.275	14.7868	15.4156	15.5017	15.4408	15.5087	15.3549
130.007	28.975	130.007	130.008	18.1248	18.3261	17.6608	17.9655	17.2373	18.4401	17.646	18.1554	18.0613	18.0463	17.6147	18.4177	17.4538	18.2455	18.1759	17.5582	18.1408	18.2974	17.8856	17.6668	18.1478	18.1567	18.1343	17.8824	18.5523	18.3985	18.3262
130.031	521.047	130.031	130.032	15.2724	16.7365	16.7055	13.4576	17.0326	17.6814	17.3222	17.4252	17.5607	13.7575	15.0784	16.5281	13.3474	15.572	15.0689	15.2947	17.0425	15.8851	15.5036	15.636	15.3683	15.3357	13.7755	17.0871	16.8172	16.5655	16.3434
130.032	87.9417	130.03	130.035	13.9723	9.9658	15.8794	16.0998	17.4242	17.3797	12.8669	17.2831	14.3288	15.9801	14.0186	15.1035	15.4241	14.3462	14.1147	14.356	14.5264	9.9658	13.9651	14.1691	15.6851	15.7259	14.9635	15.219	14.8073	14.7901	14.2286
130.038	158.977	130.036	130.04	9.9658	9.9658	9.9658	14.3594	9.9658	14.5175	13.5132	13.6102	13.8382	9.9658	14.9829	9.9658	9.9658	12.9111	13.895	14.5438	14.1737	15.2251	13.9866	14.6522	9.9658	9.9658	13.8742	9.9658	13.8873	9.9658	13.7393
130.049	115.266	130.049	130.05	22.982	24.1572	24.2893	24.6715	23.3068	24.7167	23.5262	23.5677	23.5888	25.6252	24.7214	24.6074	23.3958	23.6447	23.5398	24.0036	25.2239	24.4808	25.2045	24.1851	25.4296	24.4069	23.9344	25.1763	24.9799	24.8606	23.6292
130.057	108.107	130.055	130.06	14.4765	16.8447	15.1032	14.6226	14.2076	16.1675	16.0367	15.2005	14.8529	16.8085	16.7118	16.012	15.566	15.6124	14.7497	16.8226	16.5699	16.4492	16.683	17.0404	16.4913	16.8496	16.6246	16.2947	16.2202	16.2641	16.4706
130.059	493.899	130.059	130.059	16.473	17.3588	16.0771	16.7397	16.2325	17.509	17.7166	17.8095	15.736	18.0636	16.7762	17.0662	16.9425	17.1591	15.2934	17.4941	17.7305	16.9517	15.6113	17.0004	16.8297	17.8809	17.9053	15.7233	9.9658	18.5863	18.581
130.064	84.1643	130.062	130.067	16.1449	17.9517	17.8622	15.7749	14.9969	18.1669	16.9071	17.9258	16.7177	18.0948	17.9768	18.0747	16.7014	16.579	16.5346	16.8954	17.1813	17.0772	16.8073	17.0442	17.4846	17.765	17.3251	17.194	16.6755	16.9239	16.9779
130.086	60.4155	130.085	130.086	21.2348	20.767	20.5281	20.3431	20.2734	20.2159	18.618	18.5345	19.5368	19.9362	19.7907	18.0132	18.9737	18.7904	18.4993	15.9767	18.9076	19.7104	20.1163	18.9704	20.1471	17.3455	19.5678	20.1352	19.6364	19.619	19.9673
130.098	62.8643	130.097	130.105	21.1068	21.0752	21.0543	20.5334	20.2337	20.5247	17.4368	17.566	17.2963	18.1297	18.3155	18.1374	17.6047	17.5587	17.6218	17.8058	17.641	17.8355	16.5305	16.9213	16.9622	16.4989	16.4195	17.1067	16.5481	16.6649	16.5429
130.159	113.038	130.158	130.159	21.7111	21.5155	22.0784	22.4451	22.1549	21.7004	21.5151	21.439	22.3303	21.5947	21.3729	21.4927	21.4598	17.693	22.3457	22.3916	21.455	21.5114	21.4711	21.4324	21.3867	21.2892	21.2626	21.2565	21.3532	22.1346	22.1315
130.491	30.1677	130.491	130.491	15.182	16.2352	16.5255	16.3729	16.1458	16.2179	16.7802	16.7134	16.5685	16.213	16.2547	16.2855	16.5793	16.7108	16.9373	16.341	16.5173	16.5499	16.5206	16.6119	16.6686	16.7783	16.5295	16.893	16.5453	16.6929	16.4262
130.508	526.062	130.508	130.509	14.0992	17.2399	17.4263	14.109	14.1822	13.7128	13.0926	13.8149	13.3518	14.2024	14.0987	14.5341	13.9369	13.9152	13.6573	14.1087	14.2144	14.1685	14.9741	13.345	13.3854	13.5247	13.8537	13.4022	13.4391	13.6089	13.7395
130.524	90.2303	130.521	130.526	15.6063	15.1682	13.7858	15.5486	15.2666	15.5973	16.2271	16.6025	15.7678	17.4059	16.5364	16.9256	17.0188	16.2146	16.7105	16.6691	16.119	16.2225	16.4507	16.0863	16.0335	16.8433	16.6256	15.924	16.1175	16.3519	16.5971
130.524	439.741	130.521	130.526	13.8297	15.6695	15.9507	16.4257	15.8756	17.5092	14.3247	15.2361	15.6575	7.6996	9.9658	9.1659	14.8267	8.4614	7.4633	15.3749	13.7942	16.495	13.5471	16.3433	14.8803	12.1616	10.1735	14.8683	10.4001	12.8317	13.5833
130.957	26.2595	130.954	130.958	15.4257	14.6686	16.5781	15.5525	16.1453	15.0024	16.1341	15.5862	14.1485	15.7609	15.8761	16.0147	15.7841	16.2405	12.4382	16.3261	16.1473	15.7896	15.7258	15.4747	15.3988	14.4601	15.3761	15.1065	16.0084	16.2788	16.5976
130.966	35.1915	130.966	130.966	19.4159	17.8773	18.4685	18.4741	17.9752	18.5286	18.1868	17.9663	18.0136	18.7096	18.253	18.3665	19.0313	18.8824	18.7044	17.6819	17.5769	17.6013	17.528	17.7955	17.8691	18.6773	18.4792	18.3274	18.2795	18.2411	18.1561
130.988	79.9236	130.988	130.989	18.2698	17.5283	18.0254	17.8777	18.0943	17.1275	14.7878	14.3451	11.6771	16.9056	13.2604	15.5407	15.0912	15.5932	15.0262	14.8738	14.9289	11.6742	15.0004	14.8797	13.4144	15.3239	15.5736	14.6207	14.9566	15.2687	15.4426
130.988	548.246	130.988	130.988	13.0709	14.9067	14.8405	13.9671	14.262	14.0987	11.4839	8.8672	10.197	13.903	14.0018	14.1923	12.4784	11.707	13.8591	9.6328	13.8835	13.8411	13.7492	12.6016	9.3269	12.1778	12.8846	11.0034	10.6096	11.089	9.6355
131.011	25.4654	131.01	131.011	14.1234	13.5071	15.9948	13.7815	13.205	14.6789	14.3246	12.3974	13.552	13.8802	14.0499	13.8964	14.454	13.7265	13.3933	12.7204	13.854	15.0234	14.2359	13.8424	13.6505	13.9338	13.8061	13.9662	13.7196	12.6779	12.634
131.021	100.427	131.021	131.021	14.729	15.8676	15.5955	15.8848	15.4223	15.7339	14.0066	13.711	12.88	13.3309	13.9246	13.6521	13.3521	15.3371	14.0564	13.2454	15.1404	14.8401	13.9827	14.3361	14.4549	14.7567	13.1754	13.5578	15.6653	13.0026	12.9244
131.033	68.1823	131.032	131.034	16.6347	16.9882	16.8613	16.643	16.6234	16.3168	16.1774	16.1792	16.0495	16.486	16.3767	16.3717	16.0222	15.9597	16.0265	16.2027	16.2448	16.2171	17.0172	16.9898	17.0591	17.0141	17.0611	17.0973	16.9278	16.9103	16.8875
131.046	141.583	131.043	131.048	15.3524	15.7505	15.4388	15.8799	15.9107	15.9735	17.126	15.5685	15.5578	16.5231	16.3622	17.5842	11.5912	17.24	15.4319	17.728	15.9451	16.2253	14.2115	13.4307	14.2673	15.9913	13.0514	13.9764	9.9658	13.2301	13.6544
131.043	520.418	131.043	131.045	14.0167	13.4961	12.9826	14.6428	15.984	12.2126	15.8294	13.1617	13.0196	15.8332	15.8173	15.2662	14.7554	8.2405	14.6598	16.7651	8.1218	16.2149	14.537	13.6889	15.0827	10.5898	13.0689	14.985	14.4565	9.9658	15.7847
131.052	130.886	131.052	131.053	20.2449	19.4441	20.204	19.1296	20.698	20.6413	19.6686	19.7214	19.7113	20.6192	21.563	20.5104	19.615	19.7651	19.7256	20.1313	20.0902	20.1159	20.2574	20.2413	20.32	21.2677	20.1943	21.3636	20.9928	20.9809	21.0005
131.061	429.736	131.061	131.061	15.5228	15.5768	15.8411	15.6271	15.6585	15.4984	9.9658	13.5747	11.4161	12.564	12.268	12.7908	12.8286	11.7166	12.774	13.018	12.3643	9.9658	13.4182	9.8774	7.0299	12.9966	12.9593	12.8932	10.9035	12.7356	12.7582
131.063	83.0174	131.061	131.063	16.0639	13.7059	14.7654	15.2233	16.0912	14.5964	13.7526	13.8518	14.2466	13.8175	12.8544	14.2512	13.8917	13.348	15.4796	13.0448	13.3111	14.2276	12.4421	14.2563	15.9262	13.8487	13.3927	14.6367	14.0773	13.4037	12.7944
131.069	502.596	131.068	131.07	11.7504	15.227	15.0589	14.4126	14.7753	15.0703	13.0195	13.4722	14.1781	12.6932	14.1109	14.2923	15.7373	14.6832	14.1667	12.0171	13.384	13.5244	9.9843	12.5191	13.4635	13.8363	12.9652	14.5306	14.2273	11.4437	12.2441
131.083	48.1504	131.082	131.083	25.1647	25.2349	25.0802	24.7933	24.6941	24.7861	19.9198	19.8768	19.8036	19.1893	19.141	19.0211	19.6678	19.394	19.8601	19.669	19.6891	18.9248	19.3494	19.7384	19.4277	19.5368	19.3229	19.7219	18.653	19.7239	19.7311
131.089	66.4958	131.088	131.09	16.4904	17.0636	9.9658	14.8636	17.1262	16.2506	14.1786	15.6336	16.3155	14.9557	14.9189	14.2429	14.4205	16.6342	14.9384	12.4868	16.4558	16.18	16.7437	14.28	14.6738	15.1013	15.3995	16.4452	15.8604	15.3413	14.9288
131.106	83.4729	131.105	131.106	14.58	14.244	14.1019	14.0787	14.5611	14.2383	12.4013	15.2724	15.2794	13.8591	13.5446	15.3748	15.2784	15.4208	15.2274	12.9538	13.4338	14.2395	12.3669	15.1392	11.4779	15.1399	15.0093	15.0606	11.4061	14.9288	13.3517
131.106	461.561	131.106	131.106	15.0362	14.5482	13.8883	15.0975	15.1979	14.9309	13.0823	15.2083	15.4466	16.0512	14.8166	15.9166	14.4929	15.6313	14.9824	14.997	12.5107	14.0444	14.2589	14.2999	14.5427	14.5089	14.2594	15.9482	15.6571	15.471	15.6331
131.967	29.0905	131.965	131.969	13.5376	14.4039	12.169	13.7271	12.9959	12.6555	13.7063	11.0025	12.2513	9.9658	13.794	9.9658	9.9658	13.4583	13.667	13.7857	13.9012	12.7954	13.0803	12.6526	12.9391	13.8092	13.7492	14.3822	10.8601	13.2447	13.3053
131.974	50.1198	131.974	131.974	18.1825	17.238	17.5289	16.0977	17.3418	17.7503	17.6265	17.6736	16.6892	17.9754	17.0743	17.6646	17.5032	17.6436	16.4358	16.8741	17.5995	16.8914	17.568	17.3791	17.7231	17.6035	17.6139	17.0312	16.6296	17.5135	16.5452
132.003	29.7618	132.002	132.003	18.7268	17.9193	18.3574	18.4626	18.4041	18.2713	18.136	18.3541	18.3889	18.4433	18.6274	18.4681	18.1931	18.2631	18.2071	18.2611	18.5324	18.4651	18.5193	18.2293	18.5882	18.5824	18.3517	18.4256	18.3918	18.4405	18.3968
132.054	105.856	132.053	132.056	17.756	17.3281	17.561	17.7983	17.7913	17.5661	16.7311	17.6362	17.5654	18.4993	18.4753	17.6362	16.4622	17.2657	17.7379	18.1706	18.2149	18.1702	18.2326	18.179	18.1403	18.0882	17.9164	18.0371	17.7581	17.5905	17.602
132.055	451.148	132.055	132.055	12.4334	14.2089	13.3418	12.979	15.2613	14.4154	15.3963	13.318	14.6566	13.3282	14.3942	15.7668	14.5188	15.0991	15.1609	12.117	12.01	11.8247	12.0305	9.1449	11.8681	16.1171	15.0041	16.2502	15.7696	15.9252	15.6086
132.065	57.7852	132.065	132.065	18.3672	21.1112	21.1779	21.3425	21.6109	21.5881	23.5171	24.8032	24.7281	23.6078	23.989	25.0908	23.594	23.7016	24.7359	24.9729	24.9956	23.9727	22.5068	24.3933	23.2081	24.3509	22.311	24.259	23.9636	22.0698	22.1087
132.075	51.0767	132.075	132.076	21.7131	19.332	19.3618	19.3581	19.2554	19.7995	19.493	19.7342	19.5655	19.9263	19.8657	19.8717	19.5417	19.7023	19.4871	19.8286	19.7997	20.151	20.0055	20.0886	20.0949	20.0104	18.8574	20.149	19.952	19.9133	20.044
132.086	46.6718	132.086	132.087	17.5604	21.0358	20.9249	20.3678	20.4164	20.4986	16.7613	16.6607	16.4431	9.9658	9.9658	9.9658	16.9781	16.831	16.4033	9.9658	16.4624	17.3666	16.6216	17.036	16.5382	9.9658	16.7352	9.9658	16.8198	16.7044	16.6468
132.516	124.963	132.516	132.517	17.4604	16.246	17.1815	16.9885	16.9378	16.2697	16.1113	16.0284	16.083	16.0221	16.0361	15.7881	16.0969	16.2057	16.0868	15.7563	15.8301	15.8564	15.6891	15.7086	15.819	15.8379	16.0777	16.2123	16.0508	16.0242	16.0115
132.903	413.411	132.903	132.904	12.4321	16.2313	15.8586	13.8568	12.0575	15.8994	13.5005	11.6061	14.9966	15.9152	12.9616	14.1553	13.7361	14.0253	14.2375	15.6166	14.8738	15.4815	15.8659	15.5952	15.5099	13.6414	13.7731	12.3136	13.3204	14.7059	11.8299
132.929	522.61	132.929	132.93	15.8201	9.9658	14.9383	18.161	17.5671	17.3742	16.8625	17.9284	17.839	17.9744	17.9345	9.9658	16.3529	16.9718	16.618	17.5182	17.4811	17.4784	17.3102	16.8085	17.5904	17.9706	16.612	9.9658	18.0117	18.1065	16.611
132.955	27.935	132.954	132.956	15.1588	15.0419	15.56	15.8961	11.7767	14.1614	15.6459	15.5555	15.6373	15.9037	15.6657	15.2702	15.6144	15.4398	15.6258	15.7408	15.472	15.6984	15.3438	15.4235	15.5351	15.2433	15.6879	15.2392	15.3902	15.2027	15.6202
133.016	163.558	133.013	133.016	13.2391	15.2685	15.5951	15.9711	15.7272	15.6688	15.7374	15.6697	15.7024	15.9772	16.0665	15.7465	15.8103	15.8283	15.8118	15.9093	15.9213	15.8637	15.7662	15.8024	15.9073	15.8782	15.8508	15.7619	15.8327	15.6537	15.764
133.031	55.6203	133.031	133.032	18.9943	18.9709	18.921	19.299	19.2446	19.0954	21.3284	21.248	21.3111	21.8657	21.7848	21.7701	21.3251	21.3766	21.3326	21.6062	21.588	21.6408	21.4148	21.4121	21.4171	21.4125	21.4001	21.2451	21.1463	21.2366	21.1288
133.06	51.0063	133.059	133.06	21.9545	21.7811	22.0276	21.7395	21.823	21.8368	21.9287	21.9173	21.9274	23.377	23.4068	22.3465	21.905	21.8852	21.9269	23.2362	22.1452	22.1458	22.8433	22.898	20.6669	22.8419	22.819	22.1062	21.8972	20.4416	22.6586
133.069	122.781	133.065	133.073	10.9782	17.4845	15.9181	18.2735	17.3235	18.0224	19.3333	16.0205	19.5684	20.095	19.9689	15.8658	20.5334	19.7523	19.5012	19.8974	16.5794	19.8343	20.1657	16.0683	19.2158	16.3157	16.0548	15.901	15.6133	15.6193	18.7794
133.078	32.0688	133.075	133.08	18.8101	18.1713	18.7557	18.2317	17.7906	18.4998	18.2479	18.3205	18.1763	18.0855	18.0785	17.8822	18.4609	18.7679	18.2075	18.3167	17.8574	18.157	18.6546	18.3617	18.3495	18.5001	18.1983	18.2018	18.5944	18.2736	18.1458
133.079	509.035	133.079	133.079	16.5354	16.8652	17.5775	19.0326	19.0803	19.0905	19.9078	19.8425	19.8011	20.2733	20.5142	9.9658	17.7633	20.1194	19.2907	18.9309	18.7283	18.8866	18.7473	19.0901	19.2226	18.0958	17.7403	17.81	9.9658	20.4437	20.2001
133.086	38.0977	133.085	133.088	17.5543	17.0842	17.4139	16.3516	14.3704	15.9774	14.9437	13.3708	13.6235	15.2159	13.1492	14.9962	13.629	14.9899	12.8898	14.9387	15.394	11.7149	14.772	12.8396	15.2699	12.8459	14.9935	15.1245	14.8064	12.7942	14.7531
133.099	40.5938	133.097	133.1	18.6162	17.0617	18.8456	18.1859	18.8833	18.8622	18.8588	18.5866	18.7674	19.1488	19.0289	18.9768	18.7339	17.7795	18.6626	18.1156	18.9208	18.972	18.9872	18.0017	18.9061	18.8159	18.7709	18.2316	18.9579	18.7808	18.8937
133.514	163.041	133.514	133.514	17.7375	19.5682	19.774	20.1348	19.8876	19.9243	19.8231	19.8547	19.8225	20.266	20.2687	20.1502	19.7497	19.9702	19.8922	20.0089	20.0097	20.0542	19.9746	19.9825	20.0462	20.001	20.0257	20.0215	19.8426	19.7932	19.8537
133.535	77.075	133.535	133.535	19.9343	19.9168	20.2215	20.3393	19.8432	20.0205	17.2891	17.276	17.1537	15.939	15.9122	16.4321	17.1985	17.9195	17.0326	16.6741	16.5443	16.5838	16.6526	16.9637	16.4889	16.5965	17.2601	16.3858	17.2215	17.3061	17.0891
134.016	161.498	134.016	134.018	14.1231	16.4169	16.2782	16.5433	16.4302	16.3613	16.3156	16.2795	16.3181	16.7467	16.7775	17.2123	16.2308	16.405	16.4486	16.487	16.5402	16.5444	16.3971	16.3704	16.5794	16.3958	16.5309	16.5067	16.3247	16.2743	16.2635
134.036	98.6153	134.035	134.038	16.629	15.8029	15.8	15.958	15.0923	15.2376	15.0013	14.6116	14.7515	15.6095	15.4742	15.8045	14.2155	14.8438	14.5353	14.7713	15.3058	14.9681	14.8054	14.4719	14.4933	14.5685	14.4103	14.4676	13.9003	14.2789	13.6437
134.044	99.2228	134.044	134.044	23.0771	23.3107	23.1919	23.4813	23.2669	23.4394	23.344	23.3722	23.0454	24.3181	24.3602	24.3423	23.5027	23.4255	23.335	23.7643	23.8244	23.6972	23.3651	23.3665	23.3768	23.1747	23.1336	23.1579	22.7018	22.8373	22.7867
134.06	112.965	134.051	134.064	19.8784	19.8627	14.3673	19.8526	19.9443	19.9753	19.2106	19.1621	19.0858	19.2001	17.78	18.983	16.9602	17.2601	17.0894	18.9379	19.2988	19.4175	18.5702	17.3297	18.732	17.0345	18.8488	17.2051	19.478	18.5879	18.6356
134.06	503.551	134.052	134.062	13.6353	15.7578	14.2384	16.6035	16.3443	15.967	16.2057	16.4057	7.8599	7.9437	8.5735	16.1229	8.4729	16.644	16.2446	15.4061	8.2427	7.8095	15.076	15.281	6.4222	9.7765	9.4357	6.7314	9.0713	16.8732	16.6265
134.08	174.165	134.079	134.082	16.4403	15.7593	15.7225	11.7008	14.5852	13.4215	15.3037	14.6386	15.4111	15.1309	14.9046	15.7746	14.7752	14.6456	14.2849	15.3565	15.2512	16.8615	16.636	15.4769	15.0073	15.3863	15.1962	15.7763	14.8108	14.9915	15.2363
134.082	559.652	134.081	134.083	15.0487	14.3374	13.6637	12.7066	14.4978	14.9911	14.8967	13.2845	12.7994	14.8287	13.0499	13.6136	15.1236	15.0216	14.9698	14.9208	14.7344	14.85	15.6331	14.8174	14.9	14.7149	13.2726	13.5184	13.0113	13.4416	13.9489
134.096	315.038	134.096	134.096	12.7057	17.248	16.6236	9.9658	13.1362	16.3067	16.0578	9.9658	16.1466	16.4515	9.9658	13.7081	14.8473	9.9658	15.1909	16.6849	9.9658	9.9658	17.2773	16.0738	16.401	9.9658	9.9658	14.5122	15.8566	9.9658	15.989
134.533	164.086	134.533	134.533	16.251	17.8829	18.1407	18.3824	18.0985	18.1649	17.8656	17.9403	17.9131	18.4059	18.362	18.2622	17.8135	18.0911	17.9677	18.0474	18.0632	18.0797	18.0948	18.1099	18.2006	18.064	18.1555	18.1481	17.9477	17.8953	17.945
134.552	77.4258	134.552	134.552	18.4405	18.2036	17.9404	18.0265	18.1485	18.3478	14.5565	13.7903	14.4032	17.3544	12.1178	14.6221	14.3844	14.2631	14.1564	13.9751	14.3558	13.8334	14.4306	14.972	14.2066	13.9151	13.9747	13.2729	14.3481	14.7688	14.2885
134.903	117.344	134.903	134.904	16.5915	16.8423	16.8809	16.7727	16.6469	16.5638	16.7039	16.7382	16.698	16.1881	16.3412	16.7883	15.5066	16.1348	16.7002	16.7054	16.807	16.6962	16.1095	16.8433	16.9715	16.9162	16.9476	16.9329	15.9984	16.9222	16.4101
134.903	398.486	134.903	134.903	10.7367	17.0364	16.762	16.7494	16.6779	16.6967	16.2649	16.3819	16.3784	16.4059	15.1886	13.7692	14.4698	13.65	13.5323	16.3233	14.7302	16.2286	14.9	14.6489	16.299	14.1407	13.4473	12.761	16.9786	14.2962	13.7306
134.926	493.211	134.924	134.928	15.526	14.736	15.0834	15.2524	14.834	13.3055	15.8164	15.0755	14.4111	15.5023	15.7644	15.5206	11.6468	14.4161	14.3751	14.9649	15.1417	13.3857	14.284	14.3228	13.4888	13.7103	14.5824	15.1259	14.5353	14.984	15.1502
134.953	27.8195	134.953	134.953	14.4179	14.9064	15.224	15.4209	14.9344	15.2757	13.7777	14.5271	14.9347	15.0017	15.3882	15.0152	14.783	14.9588	14.8527	14.9169	14.8078	13.9056	14.2871	14.4826	14.8104	15.2984	14.9981	14.9109	14.971	15.2465	15.0189
135.002	89.7245	135.002	135.003	18.1853	18.0778	18.8791	19.3892	18.6192	18.7371	18.8135	19.1541	18.5536	19.4111	19.8077	20.0234	19.5688	18.9686	18.8689	19.2958	19.6019	19.0944	19.9615	20.7062	20.4499	20.5126	20.5332	20.5411	20.2624	20.1922	19.7214
135.013	176.851	135.013	135.016	14.5776	14.5654	15.6968	14.6984	15.3562	15.5372	14.283	14.0119	14.9286	14.3629	14.2089	15.4054	14.2709	14.0589	13.8716	13.9179	13.3887	14.494	14.0655	14.9176	13.8751	15.1288	13.2547	15.1367	13.1396	13.2128	13.5051
135.013	481.131	135.013	135.013	13.6658	13.6618	13.0319	14.0631	13.6753	13.296	10.9622	12.6673	11.3606	14.9588	12.8067	13.7919	15.1605	12.4566	13.4002	12.8218	10.9608	13.5403	10.5302	14.0867	14.8775	12.6336	13.3101	12.0503	13.5137	14.0574	10.9971
135.044	88.7649	135.041	135.048	18.6341	17.9989	18.9565	19.4186	19.3253	19.4615	19.0144	19.1133	19.0061	20.0162	20.0165	20.0052	19.1749	19.1263	19.1312	19.4261	19.1952	19.5302	19.0408	19.0999	19.1239	18.9256	15.0186	18.9116	18.6023	18.5519	18.4678
135.045	428.953	135.043	135.049	19.1337	19.6699	19.8055	19.1245	19.2604	19.0828	14.7496	14.7973	14.4869	15.5627	14.3911	14.0586	15.3232	14.7303	14.7419	14.3934	13.5719	14.4642	13.5117	12.897	14.2561	14.5438	14.5355	14.5031	14.5391	14.6997	14.8734
135.056	64.0272	135.053	135.057	16.153	16.2913	16.4443	15.471	16.6576	15.9819	14.1027	13.5187	15.4546	8.443	8.6093	13.2348	11.9843	8.8616	13.514	13.0629	13.6905	14.0276	9.9658	14.3913	9.9658	12.3802	9.3252	15.5127	12.9639	10.0763	7.4519
135.057	305.499	135.057	135.057	15.4861	15.2598	13.6945	14.9419	15.1371	14.2237	14.6242	7.5917	14.1821	12.766	14.6883	12.7876	13.5468	13.7415	13.1786	13.8797	14.2389	13.4155	14.3945	14.4409	13.2224	14.3746	12.4049	13.6496	14.4084	13.8632	14.1486
135.066	65.0568	135.066	135.066	24.0909	23.8834	24.1118	23.7388	23.8101	23.8127	20.2385	20.2187	20.1987	19.9407	19.965	19.8312	20.2652	20.189	20.311	20.1568	20.1216	20.1665	19.7131	19.7415	19.707	19.75	19.7379	19.6986	19.8425	19.8557	19.8093
135.08	375.697	135.08	135.08	16.331	17.6312	17.0339	16.412	16.4519	16.4774	17.9853	18.0461	18.0317	17.1867	17.2252	17.2224	16.6548	16.9678	17.0194	17.4104	17.5019	17.4071	17.6404	17.6844	17.7356	17.5456	17.5141	17.6176	17.8352	17.9623	17.9388
135.08	77.7682	135.08	135.081	14.7084	15.6698	15.1328	16.2664	14.2074	13.2828	12.1464	13.4217	12.3504	15.0146	11.3725	11.8277	14.0054	14.9365	13.8332	14.9677	14.9621	14.932	13.8167	10.2367	14.6024	14.9908	11.1874	10.9082	13.3716	13.4762	11.2648
135.116	541.28	135.116	135.117	13.0584	14.0374	13.2214	11.7813	14.5856	15.6232	12.4403	9.9658	14.7518	15.0698	13.1908	15.1599	12.9867	13.4983	13.0567	9.9658	14.9788	13.9022	15.8943	15.843	15.0528	14.9018	14.7114	14.1564	14.8189	15.1651	14.9198
136.048	74.7481	136.047	136.05	18.4097	18.7668	18.5168	18.9306	18.6081	18.6371	17.477	16.3189	16.2873	18.0976	17.3994	17.3924	16.4255	17.3816	17.7548	17.9881	16.8788	16.8273	17.2655	16.4153	17.2865	17.0774	16.2203	16.0845	15.6822	16.8694	17.7253
136.061	351.632	136.061	136.061	18.6962	19.5724	19.6141	19.6647	19.5422	19.5279	20.1104	20.1553	20.1199	18.9358	19.8247	19.9079	19.4275	19.6822	19.7969	20.2567	20.2304	20.329	18.7567	19.804	19.8023	20.1455	20.2364	20.105	20.1976	20.2871	20.1526
136.062	60.8705	136.061	136.063	16.3975	15.5959	16.2714	16.4047	16.823	15.8128	16.7005	16.8146	16.5962	13.5642	13.3506	13.894	16.6896	16.8547	16.458	16.1013	16.6411	16.8792	18.3835	18.3422	18.4884	18.5094	20.5541	18.4936	18.3594	20.4649	18.5876
136.074	50.5466	136.073	136.075	19.3391	19.6166	19.2759	19.3474	19.2386	19.0054	19.4196	19.5405	19.8396	19.7105	20.3298	20.3415	19.438	19.4696	19.4916	19.5994	20.1069	20.0227	20.3456	20.359	20.2525	20.3433	20.2298	20.2063	20.1753	20.2186	20.147
136.104	136.378	136.104	136.105	12.7279	13.8152	13.8262	15.9393	14.0398	15.7275	14.031	11.8418	15.1669	15.557	13.6367	15.5753	15.3042	15.336	15.3296	15.6311	15.2841	12.2673	12.6536	15.1246	15.1396	15.1079	14.8319	15.0343	14.74	11.995	13.303
136.111	93.7739	136.111	136.112	18.763	19.8945	18.8012	19.7533	19.2038	18.6915	17.6927	19.2916	18.7819	18.6808	18.5187	18.5561	17.6212	19.5374	19.0491	19.1362	17.8973	19.6739	19.0836	18.5737	19.2123	18.5355	18.4862	18.5135	19.0247	18.3211	19.1604
136.904	101.207	136.903	136.904	16.7416	17.4072	17.4052	17.2293	15.8146	17.1825	16.3048	16.6817	17.1663	17.3693	14.8044	17.4271	16.6967	16.5994	17.3003	17.2845	16.7006	17.2009	17.3598	17.3557	17.5053	16.4969	16.8102	17.8453	17.2927	17.4817	16.8864
136.93	525.643	136.93	136.93	17.4142	18.6235	18.6299	17.5785	17.5714	17.665	17.8377	17.8733	17.8131	18.1243	18.0705	18.0921	17.8581	17.91	17.8084	18.1048	18.0298	18.011	18.1475	17.7181	17.9485	17.8325	17.8451	17.7779	17.5848	17.6248	17.5136
136.944	28.8122	136.942	136.944	14.5104	15.3293	14.6841	16.2814	12.4274	14.5308	13.8118	14.3851	14.1698	14.795	15.6432	15.0946	14.4286	13.9252	14.2513	15.5555	14.5052	14.1232	14.3868	14.3488	14.0346	14.1697	15.3383	15.0494	14.1661	15.3891	15.4153
137.024	46.1831	137.024	137.025	15.3515	15.8074	15.7447	15.7621	15.9268	15.8796	15.862	15.8259	14.3636	15.1213	15.6338	15.7751	14.9419	15.9263	15.343	15.8416	13.9927	15.6683	15.798	13.909	15.6602	15.6063	14.9195	15.5352	14.9613	15.8391	15.7809
137.045	293.331	137.045	137.045	12.8085	17.229	17.4161	17.3512	18.0891	17.5087	17.3201	18.4918	17.5995	9.9658	9.9658	9.9658	9.9658	18.045	17.9181	17.9928	18.246	18.2307	18.7285	9.9658	9.9658	9.9658	9.9658	9.9658	9.9658	17.0684	9.9658
137.059	98.7141	137.059	137.06	17.893	16.6956	17.3837	17.2435	17.1702	16.9758	11.7254	10.1694	12.5928	10.1213	14.2608	15.3409	10.8292	10.5944	12.0712	12.108	11.3287	12.1548	9.9036	16.3199	12.8765	10.2692	11.4512	9.0958	11.2268	9.4068	12.4197
137.059	382.62	137.058	137.06	13.9525	14.0443	12.9279	14.1986	15.1302	14.4343	13.6451	13.6376	14.5063	12.9084	12.5911	13.5741	13.5829	14.9863	14.0677	13.8777	14.8163	14.8499	13.9024	15.5291	14.9737	13.4409	13.7748	14.1694	13.5398	13.3848	14.5047
137.096	86.7471	137.095	137.096	14.2774	15.821	9.9608	14.2327	15.4101	15.4447	15.0762	14.7152	15.2085	9.7871	13.5642	13.3664	15.1658	14.9521	11.9884	15.1433	13.1892	13.1864	12.0449	14.9388	14.9141	15.1895	14.8935	15.0544	14.8302	15.1048	15.1665
137.964	477.56	137.964	137.964	16.2219	9.9658	17.8557	9.9658	17.7416	16.6665	16.3009	14.0421	13.1372	14.4679	14.8479	14.7063	15.0972	14.7952	15.5635	17.7379	12.53	13.6319	14.9845	17.7702	17.6474	15.4015	15.4315	15.4762	13.399	9.9658	14.7478
137.964	23.1651	137.964	137.964	13.6883	12.9873	13.6418	13.359	13.7736	13.5995	11.8699	13.1696	14.0121	13.2428	11.5866	13.708	12.4523	12.5663	11.6812	13.4236	13.7012	13.4161	13.056	13.3753	13.0077	13.7237	10.3304	13.2103	13.1694	13.4377	12.3297
137.986	41.1008	137.986	137.986	15.9857	14.2053	14.8657	13.826	12.7886	16.4644	13.0856	13.6112	14.1539	13.3701	12.948	13.8903	13.4604	12.3746	13.0347	12.5567	13.0503	13.2195	12.6235	13.9707	12.7409	14.2534	13.0022	13.7146	13.8638	12.7907	14.4614
138.017	557.145	138.017	138.017	14.1315	16.2475	16.2912	14.5882	16.4966	16.4493	16.2724	16.1871	14.3018	14.3478	14.2189	13.6434	14.8882	14.3546	16.0515	16.3645	16.3983	16.286	16.3637	16.1424	16.2246	16.3148	14.0344	16.2398	16.2355	16.1506	16.1416
138.016	58.0339	138.011	138.019	15.1547	15.0809	15.3963	15.691	14.9981	14.9702	13.8301	14.8257	13.9667	14.9635	13.0638	15.6396	14.8143	13.9694	14.8842	14.2075	14.6195	14.5855	14.9091	14.6145	14.9857	14.8396	14.4001	15.4551	14.822	14.9118	14.7634
138.027	39.7483	138.027	138.027	19.4365	19.2456	19.3644	19.5881	19.3707	19.7071	18.6102	18.3183	18.158	17.1546	17.9089	18.5075	18.7343	18.5407	16.5248	18.2934	18.4993	18.8454	16.4209	17.6264	17.2614	17.4612	18.5818	16.5957	19.4051	19.4413	19.301
138.052	91.8276	138.048	138.054	25.4114	19.6132	19.4763	19.9977	20.0383	25.1343	22.0188	21.9104	21.9457	21.0045	21.4268	21.3427	21.9428	21.9979	21.1039	21.9496	21.9543	20.1718	19.8855	20.8954	19.8915	19.7354	20.7853	20.8685	20.7844	19.2966	21.7295
138.091	132.198	138.09	138.094	12.4548	16.1663	11.042	14.4965	16.0289	15.0798	15.0194	15.9371	15.8657	13.0706	16.0761	15.9333	15.7608	15.772	15.7061	15.8284	15.2757	11.9429	15.0059	15.7188	15.7646	15.5488	15.7392	15.5279	14.9358	14.8941	14.009
138.102	140.256	138.101	138.102	14.8482	14.5451	13.2181	14.7918	13.7132	13.6618	15.7016	15.6103	13.7846	14.609	14.9314	13.6471	14.7734	15.3049	15.1111	15.3882	15.9544	15.1791	16.0238	14.4237	14.7427	13.1797	15.5776	14.5016	14.7032	15.5065	15.8779
138.102	525.664	138.101	138.103	14.1231	13.8589	14.0932	14.7758	14.2493	13.8364	14.5422	15.6017	14.4149	15.4958	14.1576	13.6153	14.0358	13.914	13.698	14.1879	14.4604	14.4763	15.0493	14.6991	14.0829	14.0288	13.8415	14.3002	13.62	15.9876	14.1943
138.11	173.678	138.109	138.11	16.5529	13.8959	13.1387	14.9489	13.2317	13.6341	14.4603	15.8735	14.935	14.6177	15.3	13.4368	16.1955	15.7425	13.7575	15.5842	15.5938	15.396	13.3669	14.9807	15.2211	13.4873	15.8491	13.8939	13.7497	13.6729	14.327
138.11	527.971	138.11	138.111	14.0223	14.3121	13.9125	12.9705	11.5612	13.4475	9.9658	15.3462	9.9658	15.0959	14.8354	13.9413	15.0939	15.2781	14.6826	13.6186	14.0065	13.9602	14.4418	13.1775	14.0867	13.5919	15.2834	13.7932	13.799	9.9658	15.4438
138.127	28.2043	138.127	138.127	13.1602	12.822	11.3403	11.84	12.5484	13.2816	12.5894	12.9026	12.6839	13.4612	14.6915	12.8289	11.5602	13.4831	12.7864	12.5026	15.8742	10.8233	13.631	12.3564	12.9701	12.9667	12.9239	13.0409	12.963	13.0179	10.9294
138.127	240.99	138.127	138.127	14.882	14.9866	14.8087	14.2942	14.3078	14.6819	14.8397	14.6648	13.8658	15.3423	14.3398	14.1898	13.0774	15.3378	15.3765	15.5992	12.0298	14.6229	15.1006	15.0075	14.7196	14.2651	14.8506	15.035	15.7764	15.1071	15.1461
138.127	495.093	138.127	138.128	13.7576	14.1751	14.9837	13.8369	13.7985	13.5139	14.395	12.9882	14.3117	13.675	11.0451	14.5368	13.5637	13.6031	13.6512	13.3426	14.5385	10.6186	12.5792	14.2132	10.9959	13.7527	14.9034	10.8255	13.7073	14.6753	12.5514
138.47	528.143	138.468	138.47	13.39	16.5608	16.9057	13.9008	13.4747	13.6362	13.1677	12.925	12.422	13.824	13.7146	13.3566	13.0825	13.1673	13.0951	13.4952	13.2749	13.4845	13.1687	12.8894	12.8922	13.5358	12.8514	12.5388	11.7726	12.8799	12.8784
138.906	108.334	138.905	138.906	14.8845	15.005	14.7951	15.0738	13.875	13.8856	17.2073	15.0844	17.2809	16.0953	15.946	14.7002	16.4593	17.1384	17.174	15.4957	15.0984	14.9985	16.4499	15.0505	14.8084	14.4477	16.6333	14.8167	15.9312	17.062	17.898
138.958	73.7251	138.957	138.958	13.5516	13.301	14.2305	8.6137	13.8675	9.5791	11.9006	13.916	14.0618	13.6081	12.3875	14.3239	15.8096	14.2373	11.829	13.5933	15.1715	13.5689	13.0054	12.7041	14.6802	13.91	13.9251	13.3816	14.1031	13.8957	14.5237
138.995	41.2446	138.994	138.996	16.4332	15.4495	16.2252	15.699	15.9209	15.4079	15.5	15.2201	14.5702	15.5077	15.4314	15.2839	16.0955	15.8263	15.9062	15.2554	15.2933	13.9007	14.3009	15.2595	14.7498	15.5036	15.3115	15.739	15.7051	15.2409	15.3216
139.017	36.9102	139.017	139.018	21.0924	20.7865	20.7817	21.428	21.3363	21.2865	19.2374	19.0391	19.0944	19.3554	19.2614	19.5212	19.1818	19.3666	19.2174	19.0203	19.1565	19.2366	19.1089	19.2267	19.5692	19.447	19.0405	19.2346	19.3423	19.2786	19.3679
139.028	42.6118	139.027	139.028	13.8936	17.4682	13.8966	14.1649	17.7605	17.3272	15.794	15.8635	15.8248	14.7838	14.341	15.9099	16.0552	15.8185	15.6656	15.6026	15.9307	15.9926	16.0316	16.2595	16.49	16.3832	15.7282	16.0871	16.372	16.6655	16.8129
139.028	305.705	139.027	139.03	13.5043	16.4832	16.7127	15.717	16.1935	15.317	13.8333	12.7837	16.3218	15.9015	15.402	15.9932	11.2704	16.0277	15.7432	15.3225	13.7657	15.7512	12.4088	16.3563	13.9656	15.7592	15.2728	14.5038	13.5091	14.7402	16.2876
139.049	86.4105	139.047	139.05	16.9399	16.9587	17.0779	16.6558	16.8706	18.3948	18.6238	17.6442	15.9523	15.9765	16.5173	17.5244	18.62	18.0035	18.4781	15.2187	14.3879	15.1175	18.1028	18.0033	18.5108	17.8535	16.3296	16.9045	15.4352	15.8831	17.4024
139.057	90.9932	139.056	139.058	15.7317	16.5115	16.3533	16.7863	16.7418	16.6881	15.97	15.8566	15.8372	17.243	17.2517	17.1137	15.9855	15.9532	15.9528	16.5495	16.4993	16.4745	15.9126	15.9002	15.9884	15.9053	15.6313	15.8282	15.6453	15.2602	15.3169
139.069	68.1126	139.069	139.069	16.774	18.2486	16.9844	16.618	16.5487	17.1319	15.4151	15.6497	14.9935	15.546	15.5373	15.4053	14.8498	14.9454	14.8277	13.6102	15.4072	15.5679	15.1321	16.2055	16.2675	15.1857	15.0854	16.295	12.855	15.6433	14.9678
139.497	65.8341	139.494	139.499	14.8578	14.5579	14.6651	9.9658	15.4689	14.5804	15.2421	16.3031	16.4864	16.7395	16.0333	14.3941	15.3372	15.2508	15.5044	16.7472	15.4345	16.55	16.6335	15.0069	16.3492	16.2995	16.2437	16.1077	16.2722	15.1448	15.0857
139.497	339.441	139.497	139.497	9.9658	18.4949	15.1896	16.6251	17.7412	19.1253	15.5189	17.4594	14.3647	17.2284	15.9143	17.0089	13.1817	15.3418	15.6976	16.5173	17.703	17.6181	13.8661	15.6	15.2744	15.3559	16.2127	15.1023	16.9389	17.0902	16.791
139.53	75.1098	139.53	139.531	14.7216	15.4552	16.0557	15.8073	15.0271	16.1363	17.3584	17.1311	16.741	17.7081	17.8849	17.907	17.1403	17.0003	17.4081	16.2059	17.3976	17.3712	16.522	16.7027	16.5561	16.6668	16.5025	16.6165	16.1441	16.9646	16.3547
139.923	28.4944	139.923	139.923	19.2139	19.1428	18.17	17.4422	19.1087	19.0779	18.9665	18.8069	18.7967	19.304	18.8986	19.2046	18.8756	18.7362	18.4938	19.0779	18.8129	18.867	18.8824	18.7255	18.8168	18.7577	18.8187	18.6042	18.3787	18.8988	18.9737
139.963	466.22	139.962	139.963	15.8097	20.4595	20.5084	9.9658	16.7607	14.1921	14.5992	17.7879	19.9076	12.27	16.239	16.3832	17.24	17.0704	17.6544	16.5848	15.9792	20.2726	17.8681	20.2917	20.1661	16.7197	16.8756	16.8475	16.0703	9.9658	15.3059
139.963	29.4482	139.962	139.963	16.2154	16.3936	15.8379	15.9866	14.946	16.3468	15.2892	14.9214	15.0521	15.9287	15.0784	15.526	15.5623	15.569	16.2336	14.9564	16.384	16.3692	15.601	14.9991	14.8314	15.4289	15.6626	15.5141	15.1194	15.2611	15.1784
139.987	21.7718	139.987	139.987	21.1412	19.8526	20.4585	20.5754	19.8422	21.5288	20.596	20.4431	20.5593	20.7687	20.6335	20.5462	21.059	21.1651	21.0917	20.4181	20.5014	20.4781	20.3862	20.0002	20.2739	20.9123	20.9689	21.0364	20.809	20.9451	20.957
139.987	392.454	139.987	139.987	20.4213	21.4615	20.9377	19.8151	24.8207	24.7724	18.3324	19.1545	24.4605	23.1709	24.4458	21.0201	22.382	9.9658	9.9658	21.6996	24.6455	22.6621	24.6936	24.6848	23.253	9.9658	21.7167	9.9658	22.3018	24.2068	24.2017
140.01	526.075	140.01	140.011	17.8682	18.3879	18.4863	18.1088	18.2407	18.2074	17.151	17.3892	17.1471	17.9195	17.6994	17.5736	17.3801	17.2225	17.5043	17.4627	17.648	17.49	17.3747	17.1644	17.2322	17.5024	17.3112	17.3412	17.4572	17.1968	17.1148
140.022	54.0198	140.019	140.025	16.6947	17.079	16.0508	17.6196	16.4501	16.639	16.4619	13.9191	16.7797	15.231	15.8817	15.3262	16.3911	16.4876	16.2939	15.2637	16.3503	16.1377	16.7898	16.4407	17.046	16.7104	16.8035	16.7305	17.1469	16.5213	16.3467
140.022	379.772	140.02	140.025	15.5376	17.7977	13.9906	17.1333	17.7	17.046	15.5598	16.776	16.7927	16.0031	16.9223	16.3066	14.5555	15.3377	15.762	16.9092	16.8287	13.8098	15.3316	16.9146	16.0036	11.0168	15.3927	16.1789	16.4716	13.5599	15.068
140.034	547.908	140.033	140.034	14.8367	14.7818	16.5998	15.6285	16.0306	15.112	14.1625	15.2213	14.3281	15.1373	15.7988	15.5338	14.3856	14.5115	14.361	14.3264	14.2512	14.458	13.0894	14.0603	14.2847	14.318	14.2756	14.1787	14.1083	14.0745	14.3612
140.072	67.4707	140.072	140.072	23.0845	22.756	22.7615	23.0077	22.5697	23.0018	18.539	18.9376	18.8385	19.707	19.0827	17.6694	19.0124	20.8304	18.4449	19.039	18.9921	18.7283	18.3587	18.2371	18.3572	18.4455	18.6034	20.0232	18.6484	17.8656	17.7568
140.106	111.71	140.106	140.107	16.1955	15.9086	14.5687	14.9068	16.5132	11.8987	15.4489	15.3596	14.9797	10.2093	14.0935	16.3735	15.581	9.787	12.9094	15.1087	14.885	15.1942	13.9467	14.9041	16.069	12.2328	13.3371	14.8111	14.3998	10.5772	14.5617
140.106	518.86	140.106	140.107	9.7419	14.4052	15.3794	13.166	12.8468	11.6233	13.7815	13.3811	13.2338	12.4239	13.4521	13.2495	13.6197	12.1797	14.0557	13.0166	12.9337	12.9769	11.8512	12.6232	13.5031	12.8681	15.8793	14.5108	12.063	13.1684	13.0749
140.114	447.722	140.114	140.115	15.188	9.9658	9.9658	9.9658	9.9658	9.9658	9.9658	14.1496	12.0778	14.3506	9.9658	12.9126	14.9352	12.8045	14.7099	9.9658	9.9658	9.9658	9.9658	9.9658	9.9658	9.9658	9.9658	9.9658	9.9658	9.9658	9.9658
140.927	28.9714	140.926	140.927	15.0102	15.2173	14.2472	9.9658	16.0976	15.7144	15.4879	15.3726	15.7633	15.47	15.9975	12.8601	15.4993	15.4517	15.4349	15.9667	16.1692	13.71	15.7387	15.3979	15.4122	15.3152	15.1323	15.1917	15.723	15.5639	15.8642
140.951	27.7138	140.95	140.951	16.0848	16.9707	15.2792	17.1076	17.1091	17.0773	17.3217	15.2764	17.2919	17.1125	16.1338	15.3483	16.4258	16.4568	16.6582	17.0872	15.5771	17.3108	17.2543	17.1757	17.221	15.6823	15.7502	16.1364	15.5632	15.6337	15.8962
140.961	24.9762	140.961	140.961	15.5166	16.2507	16.6175	16.7772	16.1511	16.2918	16.5189	16.4101	16.371	16.1594	16.4195	16.3167	15.3263	15.1658	16.3328	16.0885	16.2797	16.3226	16.2731	16.4428	16.3554	16.6183	16.3639	16.5553	16.4821	16.4004	16.3399
140.985	572.496	140.985	140.985	15.4519	17.9095	16.4365	15.9136	15.8086	15.8244	15.6963	15.7172	15.6195	15.8194	15.9464	15.852	15.9732	15.7587	15.7341	15.6573	15.5499	15.5719	15.5753	10.1868	15.8416	15.9197	15.8295	15.7661	15.7851	15.6307	15.7049
140.985	21.3123	140.985	140.985	16.0816	15.6545	15.5822	15.5841	15.226	15.1363	14.5231	13.5116	13.6961	14.8119	15.242	15.3206	14.8803	14.4255	15.2616	15.1203	15.2629	15.2234	15.2008	15.1309	15.1739	14.8697	14.3068	15.2204	14.5953	14.7825	15.1821
140.991	17.8101	140.99	140.991	16.9292	16.9458	15.9468	15.8809	15.3205	15.4421	15.595	15.3993	15.5247	16.2322	16.3109	16.1658	16.2348	16.4558	16.0827	16.0576	15.771	15.5952	15.5204	15.2532	15.4754	16.238	16.5126	16.0782	15.6847	16.0974	16.1845
140.995	40.7014	140.995	140.995	14.5622	9.9658	13.7213	14.3018	13.3754	12.3959	13.7932	14.4232	14.2629	13.8784	13.446	13.6602	13.8358	13.9991	13.8226	13.3785	14.5881	12.7222	13.1506	13.166	13.5805	13.714	9.9658	14.4413	15.0254	13.8696	13.6546
140.995	519.034	140.995	140.995	14.4678	9.9658	15.3814	9.9658	9.9658	9.9227	11.4501	9.6935	11.6891	12.3593	14.6353	14.4359	14.0036	14.656	14.9804	9.9658	15.1729	9.9658	9.9658	11.5844	9.9658	14.6086	9.9658	14.9277	14.3967	12.4261	13.833
141.023	78.3696	141.023	141.023	16.3828	16.8334	16.7898	16.8897	16.8835	17.2353	13.8757	14.563	14.6769	11.801	9.9658	9.9658	13.9429	13.5718	13.9284	12.4347	15.1333	12.8083	9.9658	9.9658	13.4947	14.4338	13.8563	14.6935	13.1824	14.749	15.4785
141.046	192.53	141.046	141.046	13.1213	14.1244	14.0406	13.5996	14.3075	13.9878	9.9658	9.9658	9.9658	9.9658	9.9658	9.9658	9.9658	9.9658	9.9658	9.9658	9.9658	9.9658	9.9658	9.9658	9.9658	9.9658	9.9658	9.9658	9.9658	9.9658	9.9658
141.066	163.456	141.065	141.071	16.577	15.0517	16.2811	16.6712	17.0561	15.6431	15.9013	15.6769	16.3518	12.8171	15.6331	16.3466	15.4586	14.7241	15.1051	12.9599	15.6372	16.6863	16.0207	14.2677	15.6035	14.8872	14.1233	15.8834	15.1365	15.6036	15.1834
141.066	495.028	141.065	141.069	14.6161	14.3887	13.5595	14.8537	15.1348	15.3196	13.4482	12.8432	15.3475	15.3026	12.4133	14.6559	14.1338	15.0652	16.5197	14.1351	12.4992	14.4473	13.6073	12.4478	13.7125	12.8735	13.4401	13.8439	13.9916	12.5102	11.9873
141.076	121.729	141.076	141.076	18.1163	18.2016	18.2339	18.4207	18.2381	18.4314	15.1481	15.809	12.8081	14.68	13.3767	14.8635	13.3332	13.4131	13.3378	11.463	15.882	15.7919	15.3285	13.9183	15.2105	13.0827	13.7872	13.9107	15.1247	13.9727	15.5016
141.076	517.622	141.075	141.076	13.9763	15.3645	14.0212	14.7831	15.3662	15.9203	14.8454	15.162	14.1337	15.1206	14.6765	14.6735	14.5781	10.6544	13.4213	13.5286	14.8473	15.2172	13.1531	13.6685	12.2188	13.0851	10.7034	13.235	10.5106	14.2077	10.9471
141.521	66.6309	141.521	141.521	18.844	19.6692	19.4132	19.7836	19.109	18.3244	15.9297	16.1752	15.9116	15.7004	15.3599	15.7882	16.4013	16.2075	16.2871	15.6909	15.9025	15.9082	15.6301	15.4957	15.5436	15.7096	15.5977	15.7552	15.7984	15.908	15.9031
141.92	28.6286	141.92	141.92	18.8311	19.1511	17.8567	16.9033	19.1639	19.2328	18.65	18.5103	18.639	19.1351	18.8841	18.6228	18.7187	18.5733	18.505	18.7739	18.6275	18.6764	18.8706	18.456	18.4971	18.4856	18.5712	18.492	18.5901	18.7473	18.6345
141.92	300.816	141.92	141.92	16.606	9.9658	9.9658	15.5078	11.7565	16.0337	15.1485	15.0887	15.1472	16.0277	9.9658	15.1438	16.3407	9.9658	14.8425	15.8799	9.6423	16.2081	15.8515	11.1452	15.8719	15.6529	15.0038	15.3655	15.5308	15.5319	15.6563
141.951	33.9597	141.951	141.953	14.722	9.9658	9.9658	13.7756	13.9067	14.9456	12.6046	12.0896	13.5149	9.9658	13.5971	13.7112	13.8375	13.0071	14.2123	13.5003	13.8335	9.9658	14.1696	13.2568	13.8907	13.4005	12.5508	14.2936	13.7975	13.8749	10.5041
141.958	25.208	141.958	141.958	20.0979	19.1993	20.0875	20.0507	20.6891	20.6627	19.2143	20.706	20.6799	19.1249	19.3474	19.3011	19.8901	19.6768	19.6114	20.6206	20.7037	20.7547	20.6226	20.6611	20.7797	19.5284	19.4536	19.5821	19.3543	19.3271	19.269
141.982	13.4729	141.982	141.983	19.9234	20.2388	19.1722	20.4351	19.0482	18.4697	19.2534	19.2563	19.28	20.3581	19.5358	19.584	19.9381	19.8595	19.8416	19.3242	19.3456	19.1362	19.1767	18.6496	19.054	19.709	19.7801	19.6442	19.5199	19.5419	19.4818
142.026	65.7972	142.026	142.026	18.7559	18.8499	18.8128	19.2404	19.0528	19.1485	21.2154	21.0782	21.2314	20.7315	20.7861	20.6305	21.1229	21.0994	21.085	21.1475	21.1463	21.3362	20.5527	20.8199	20.795	21.0748	20.9494	21.0181	20.8029	21.1586	21.0033
142.033	91.1856	142.031	142.033	14.0904	14.2824	14.4357	14.2556	14.4238	14.1211	16.8063	16.0828	16.364	16.1135	15.6608	15.6927	15.507	16.4067	15.372	16.0584	17.7847	17.3362	15.3936	17.1116	13.95	15.9161	14.4189	16.1259	16.0526	12.4412	16.0596
142.033	292.409	142.033	142.033	7.2545	13.0357	14.736	15.186	14.2001	14.0258	11.3296	14.1757	12.3573	13.0757	14.8025	14.0065	11.4084	14.4352	11.0613	15.2425	13.1225	12.4007	12.5256	14.0816	13.5197	14.0026	13.9143	13.8285	14.2536	13.0446	13.6606
142.031	529.237	142.03	142.033	13.226	14.8906	14.0797	11.8012	13.4658	12.4079	12.462	13.0565	12.1857	14.836	14.4098	14.2491	13.2358	12.8784	12.6919	14.0153	13.7418	14.6573	12.4542	12.893	11.3404	12.8228	10.3634	12.1498	10.9836	7.6407	11.3372
142.541	70.701	142.541	142.541	21.1361	21.3795	21.7133	21.6871	21.626	21.5595	17.7321	17.5806	17.7061	17.3664	17.3456	18.4931	18.085	18.3272	17.9936	17.8635	17.3672	17.3334	16.9117	17.2392	17.2205	17.3303	17.1792	17.1103	17.233	17.1164	17.2287
142.921	28.9213	142.921	142.921	16.6127	16.9252	15.7688	15.4864	16.3208	16.2952	16.4868	16.8247	16.6918	17.5511	16.0531	17.2581	17.0717	17.1024	17.1251	17.4528	16.3718	16.3898	16.9029	17.143	16.8749	16.5057	15.8128	16.8454	17.1354	16.4316	16.644
142.938	122.839	142.938	142.938	14.352	9.9658	9.9658	9.9658	15.2392	15.2283	14.9635	15.0331	14.5526	14.5007	14.1155	13.684	15.4307	14.7294	14.7185	14.7021	14.5459	15.3374	15.2046	15.0869	15.0849	13.2971	15.0861	15.0997	13.8158	13.4398	15.1938
142.938	519.198	142.938	142.938	16.1008	9.9658	9.9658	11.1619	12.8819	13.9517	15.0255	14.6962	13.9865	15.6499	15.7833	9.9658	13.9214	15.8243	13.6361	13.6614	13.489	12.7653	13.0967	14.9697	13.6793	13.8216	13.9184	14.1663	15.1899	14.9814	15.1711
142.961	552.054	142.959	142.962	15.6169	18.5188	18.6519	16.4996	16.7426	16.5851	16.8362	15.0634	16.7901	16.7736	16.9114	16.8691	16.9343	16.778	16.0706	18.1961	16.6929	14.8923	14.7372	16.7358	9.9658	16.9754	16.9283	16.9822	17.0423	16.9298	16.9435
142.961	24.2336	142.959	142.962	16.3647	16.1298	14.9678	15.4452	16.0722	16.0262	15.3941	14.867	14.5846	15.0659	15.9637	14.9304	16.0092	15.097	15.7458	16.0068	16.0964	14.333	14.7755	14.4764	14.4428	14.9854	16.0025	15.4496	14.8258	14.6485	14.6875
142.966	488.225	142.966	142.967	16.0643	17.4924	15.8036	16.1082	15.6294	15.4418	13.9414	9.9658	15.6812	14.2068	14.2045	15.8823	16.8102	16.7248	14.247	17.0421	17.2586	17.0858	17.5196	17.2881	9.9658	15.4338	16.3165	16.4202	14.2508	9.9658	14.3161
142.984	19.9302	142.983	142.987	16.4972	15.5253	16.0559	15.8142	14.73	14.7355	15.4195	15.2942	15.2864	15.5981	14.4503	14.8651	15.7309	15.7161	15.8176	15.4981	15.1117	15.7148	15.0586	14.5165	15.0625	16.0757	15.7256	15.3817	15.6928	15.519	15.6014
143.039	354.096	143.039	143.039	19.6134	23.1248	21.7326	20.8411	9.9658	22.627	23.2126	22.4537	19.2438	21.7087	21.6505	23.1873	9.9658	18.4411	19.7802	22.5846	20.0871	22.5934	22.7489	21.6506	21.4933	21.6917	21.5811	22.7899	18.785	21.0603	22.3639
143.039	40.065	143.039	143.04	20.2095	18.5286	19.3946	19.2392	18.7607	19.5872	19.255	18.8598	19.2198	20.0504	18.7014	18.8938	19.0277	18.893	19.04	18.6196	18.9292	18.8797	19.1086	18.9115	18.8589	19.0654	18.8017	18.9881	19.8214	18.7815	18.7175
143.072	83.213	143.067	143.073	15.8429	13.8983	16.2186	16.5007	15.1999	15.5	17.279	14.4795	17.9094	15.0773	17.7727	17.5312	15.0084	17.1883	17.2605	17.1654	16.9774	15.1792	12.5549	17.4835	17.4862	14.7994	15.6375	15.9177	17.0523	17.3176	17.4573
143.072	353.729	143.07	143.072	15.1828	14.4285	14.3623	14.6897	14.8732	14.1543	14.7483	15.2788	15.3747	14.3872	15.1789	15.5703	14.8207	15.6673	9.9658	15.1754	14.9936	14.8716	15.4673	15.0249	14.2515	15.2432	14.7593	16.2337	15.2139	15.7481	14.1045
143.072	544.7	143.069	143.073	14.8711	13.5774	12.5574	14.2031	14.5668	14.0038	14.6552	14.751	14.7532	15.0912	14.9697	14.8609	14.9474	14.8365	14.7408	13.0208	12.7636	14.8482	14.7016	13.1276	14.6823	15.0108	14.9533	14.8393	14.9527	14.6938	14.8036
143.117	139.911	143.117	143.117	14.8058	11.2529	14.1926	13.5394	14.692	14.6605	17.1143	13.5073	13.5264	13.7417	10.7226	12.0351	17.2599	17.2882	17.2372	17.4523	17.4125	17.3445	11.5318	11.2001	10.7758	10.6855	13.193	14.61	13.5874	12.3823	14.2238
143.117	492.789	143.117	143.117	12.5124	13.8907	14.5018	14.5764	14.2504	13.9145	12.5094	14.2379	12.6927	14.7303	11.3238	13.6308	13.4689	13.1395	12.7385	10.9456	12.8021	12.8083	10.6276	11.1981	12.9001	13.5563	13.8675	11.0913	14.9454	12.131	10.6486
143.539	156.477	143.539	143.543	13.6829	14.3869	14.8157	15.1888	15.3531	15.2416	13.9959	14.0562	13.5969	14.8231	14.6098	13.9511	13.9414	13.9292	13.8623	14.3059	14.2265	14.0561	14.0689	14.1293	13.7008	13.9991	14.2141	13.7566	13.701	13.6793	14.0144
143.919	28.8492	143.919	143.919	17.7381	17.9475	17.0439	16.6168	18.2504	18.2357	17.7277	17.7715	17.6508	18.0423	17.984	17.6446	18.0698	17.9747	17.8633	18.0178	18.3133	17.843	17.9066	17.8332	17.5255	18.0323	17.8307	17.6442	17.766	17.835	17.7595
143.952	456.288	143.952	143.952	15.2761	13.949	16.697	15.5626	15.5622	11.5932	15.7939	15.5158	15.4079	15.5276	15.6152	15.3699	15.4355	15.3619	15.5628	16.2456	16.2071	15.823	15.9389	13.8232	13.7585	9.9658	15.597	15.5983	15.3783	15.4102	15.4345
143.958	21.7102	143.958	143.959	15.4215	15.1358	14.1532	15.2843	13.864	15.3576	13.7892	14.3654	14.0205	13.8891	14.2107	14.3605	15.2849	15.4185	14.3816	14.2671	14.0068	13.9296	14.4899	13.7275	13.899	14.0165	14.7372	14.2155	15.0159	14.4199	15.3024
143.98	16.3438	143.98	143.98	16.5957	17.0619	16.3816	16.5443	15.5616	14.8066	16.3523	15.6212	16.1153	16.5115	16.5483	16.9823	16.7268	16.7718	16.6112	16.133	15.8324	16.072	15.845	15.7941	15.7443	16.5083	16.7718	16.1819	16.4133	16.4876	16.3946
143.98	442.117	143.98	143.98	16.309	20.6221	19.3716	15.125	20.5323	9.9658	17.6719	18.1887	15.2942	9.9658	18.1035	17.0036	15.3765	15.7974	17.7274	18.3863	20.3636	20.3615	15.4343	20.3967	18.9981	17.5458	17.6799	17.541	17.0297	9.9658	9.9658
144.024	317.906	144.021	144.025	17.0243	15.1716	17.857	18.0579	16.8801	17.1	16.2983	14.9024	13.9255	15.003	13.9678	15.0703	14.1526	13.0701	14.4535	16.1454	15.8714	16.2118	15.8087	14.6124	13.6173	14.796	15.3305	14.9487	15.3301	14.6961	15.5044
144.035	535.764	144.035	144.036	20.2287	20.8582	20.8868	20.223	20.2304	20.2188	16.2922	16.3084	16.3331	17.0896	16.2709	17.2624	16.1666	15.8155	17.3854	16.1809	16.0795	15.7258	15.6074	15.4121	16.9637	17.0077	15.5323	15.5463	15.5185	15.4947	15.521
144.044	369.044	144.042	144.045	15.5649	17.2269	16.8851	13.2318	15.9119	15.7878	18.3895	16.4039	17.7478	17.7032	17.1708	9.5601	11.1237	14.3655	16.1187	11.0465	10.993	15.0497	10.906	16.549	12.158	16.6983	16.5985	11.9146	17.5552	17.3832	17.5201
144.042	40.9278	144.04	144.045	15.5587	14.7957	15.6314	14.9941	15.9878	15.6512	15.4662	13.994	16.7314	14.8194	15.6188	15.322	14.0484	14.1253	13.7642	14.9311	13.4574	16.1539	15.4337	15.4819	13.761	16.1665	15.9049	13.9904	14.2149	13.6192	15.6015
144.048	547.339	144.048	144.048	18.484	19.0337	19.0382	18.4353	18.4969	18.4186	13.8795	13.8987	13.609	15.2713	13.5289	13.6276	13.9334	13.7953	13.6793	13.7573	13.6613	13.9132	13.9341	13.6589	13.8691	14.0529	13.5942	13.7349	13.9576	14.0293	13.3638
144.056	110.767	144.056	144.057	13.3273	13.1611	14.4096	14.1376	14.0946	13.9522	9.9658	12.8431	12.5925	9.9658	9.9658	9.9658	10.8746	9.9658	9.9658	9.9658	9.9658	9.9658	9.9658	9.9658	9.9658	9.9658	9.9658	9.9658	9.9658	9.9658	9.9658
144.065	554.443	144.065	144.065	16.8773	17.6388	17.7133	17.0905	17.5672	17.2341	17.1179	16.7124	16.8782	17.0885	17.6609	17.1115	17.6192	18.0356	17.5531	17.5363	17.052	17.523	16.8952	16.8902	17.543	17.011	16.7066	16.8784	17.4256	16.9044	17.9041
144.101	55.834	144.1	144.102	17.6483	16.1319	16.2554	15.6959	16.1374	17.8828	15.9494	13.8727	15.8443	16.1366	16.125	16.2943	15.422	15.2968	15.4718	16.6784	15.4872	15.2519	15.9748	16.1439	16.6131	15.9909	16.3946	16.1053	16.6606	15.0084	16.2198
144.138	66.3739	144.138	144.138	20.4201	9.9658	20.7594	17.5661	18.0739	18.1343	20.2367	17.1851	17.8286	17.9733	20.246	20.1454	17.6887	16.5019	16.6521	18.113	20.3303	20.2589	20.2426	17.4305	20.3643	18.9875	17.0381	18.4944	16.3521	20.2249	17.845
144.918	28.0646	144.916	144.918	15.4942	16.2453	9.9658	9.9658	15.5552	16.0355	15.4541	16.1976	15.1815	15.9593	15.6996	15.8362	15.6489	15.8121	16.3395	14.3441	15.4905	16.2733	15.7562	15.6619	15.8678	15.7386	15.6382	15.9109	15.8939	16.2703	15.7168
144.982	73.3056	144.982	144.982	22.0762	20.0871	20.9515	20.46	21.1138	21.4002	20.6678	21.2841	21.3312	21.0237	20.0936	19.6254	21.5539	19.2787	20.8919	17.8849	18.0699	19.0495	21.4021	19.0481	19.7396	21.4358	21.3002	22.3413	18.3248	21.0274	21.1447
144.982	507.216	144.981	144.982	20.4504	19.9733	20.4073	20.7343	21.4642	20.818	20.579	21.1198	21.1015	21.3189	21.0839	21.0878	20.712	20.631	21.8214	20.9956	21.0015	20.8652	20.725	20.6928	20.6629	20.6183	20.6357	21.0215	20.2876	19.8068	18.6699
144.991	54.4306	144.991	144.992	16.3256	15.9474	16.5175	17.1665	15.4939	14.7349	14.9486	14.7182	16.0804	15.1138	15.9593	15.101	14.8876	15.2318	15.7974	15.1348	16.5139	14.1303	15.0025	14.6224	15.5373	16.3024	13.7701	15.1073	14.5041	15.8176	15.3113
144.991	380.469	144.991	144.992	17.0554	9.9658	18.777	18.2553	18.426	18.1387	16.0521	17.7518	17.5897	16.6789	16.757	16.4368	16.2004	9.9658	9.9658	16.2451	18.3473	16.1801	17.8768	16.3686	15.931	9.9658	9.9658	16.7451	16.3236	13.0652	13.3786
145.035	39.7346	145.034	145.035	18.2398	17.4318	17.6409	18.1217	17.9325	17.4517	17.5725	17.4934	17.6098	17.497	17.2976	17.6521	17.5973	18.1676	17.4659	17.6834	17.7374	17.7424	17.6853	17.5258	17.7852	17.5238	17.5525	17.7105	17.6308	17.5499	17.2873
145.043	86.6124	145.043	145.044	17.684	18.1672	18.748	18.2711	17.3984	17.7097	16.4384	16.2173	15.2353	13.9776	14.3206	14.4011	15.6638	14.5983	14.1064	15.733	16.3467	15.6841	15.3762	9.9658	14.7005	14.1264	14.2282	9.9658	15.5836	15.5688	15.6749
145.043	383.902	145.043	145.044	13.107	16.1775	16.0828	17.124	16.8375	16.1538	15.9648	15.8686	15.7193	11.1902	14.643	14.8155	12.058	12.7074	9.9658	15.3256	15.231	13.1823	14.1802	9.9658	14.7807	14.5191	14.1824	9.9658	14.5044	14.3358	14.7377
145.049	506.942	145.049	145.049	17.6386	18.68	18.6593	18.875	18.405	19.2115	17.1651	16.9903	19.4289	18.4268	16.8435	9.9658	19.0683	19.2578	17.0404	18.7965	18.3556	18.7017	18.4588	19.1676	16.8198	18.9266	16.4986	18.5909	19.8374	9.9658	16.7894
145.049	57.1076	145.049	145.05	16.1472	9.9658	17.2942	17.4591	17.6464	17.5818	19.9751	18.9964	19.6123	17.5859	18.9199	20.2087	20.0639	20.0635	17.2053	17.7375	17.5681	20.1653	19.9627	19.9583	19.3013	17.4617	16.9417	17.1696	18.0529	18.997	17.6101
145.065	98.7348	145.064	145.065	11.7616	14.9358	13.2355	13.6625	14.1208	14.8323	13.073	14.0323	12.6382	14.0624	14.138	13.8234	12.5366	14.1869	12.0153	14.2206	13.1325	13.8601	13.0984	13.8572	9.9658	13.139	12.4503	9.9658	14.1213	14.0913	14.0264
145.068	531.981	145.068	145.069	14.5466	15.4449	15.4079	16.2109	16.3848	15.4564	9.9658	16.9917	9.9658	9.9658	9.9658	15.4059	15.1387	14.1805	9.9658	15.8438	15.7662	16.4302	16.0048	9.9658	9.9658	9.9658	16.3535	15.4346	15.214	15.5712	9.9658
145.075	91.1422	145.075	145.075	16.5611	15.5618	15.1094	16.7312	16.9395	17.1725	15.358	15.5442	15.1379	15.8943	16.778	17.6826	15.2651	15.419	16.4888	15.8376	15.5151	15.5958	15.5678	17.497	15.7764	15.9227	15.7664	15.2243	15.4923	16.0809	16.0908
145.075	498.525	145.075	145.075	14.8752	14.7593	12.0862	13.5893	14.1356	14.4904	13.7856	10.8502	10.7234	10.8256	13.6393	11.8925	13.104	13.6958	12.4339	13.7561	12.1277	13.3767	12.9551	11.134	10.9618	13.9277	14.8905	14.3072	14.1401	13.0987	13.0846
145.086	74.9478	145.083	145.089	15.7016	17.404	15.3904	13.8983	15.3885	12.8752	15.7673	14.8632	12.9448	15.434	13.3843	18.2895	15.6842	15.2949	15.2563	16.5756	14.4226	13.8419	14.0806	14.1986	18.2724	18.3177	13.5938	12.3579	15.1743	16.2811	14.0366
145.085	433.254	145.083	145.089	13.8587	14.446	13.8752	14.5237	14.4328	15.2636	14.2388	14.7322	14.5682	15.5284	14.1658	14.211	15.829	14.7591	14.8951	15.0423	15.84	13.1867	12.0245	13.9667	14.7469	13.7191	13.8452	14.8427	15.5639	16.481	14.6376
145.122	524.515	145.122	145.122	13.4941	15.11	9.9658	15.7991	13.4116	15.1695	15.563	15.4838	9.9658	14.2568	12.5998	14.439	9.9658	14.3943	15.6341	13.6492	12.623	9.9658	15.5033	15.1276	15.3149	9.9658	9.9658	9.9658	9.9658	15.506	9.9658
145.916	28.1457	145.916	145.916	15.7968	16.8427	15.845	13.7787	16.7447	17.0049	17.1543	16.8936	17.176	16.6426	16.7925	17.1414	16.5196	16.8479	17.3102	16.7227	16.7418	16.4277	16.7019	16.9829	17.0358	16.5824	16.9492	17.2445	17.0227	17.2365	16.5293
145.954	37.1265	145.953	145.954	13.7816	13.8352	13.9921	14.1209	13.5871	13.2862	13.4244	13.5738	13.9335	14.1874	14.1848	14.2256	14.9609	13.7202	13.9426	12.831	13.6924	13.7756	14.244	14.5582	13.6687	13.6919	14.3791	13.5822	14.7715	13.946	14.2778
145.954	487.377	145.953	145.954	15.1301	17.0496	17.2073	14.8218	16.8539	9.9658	9.9658	15.0924	15.0672	14.6062	11.0484	13.9078	15.0163	15.1947	13.0738	14.5084	14.3861	14.5551	16.9942	16.9348	16.2475	14.2002	14.014	13.5664	16.1618	16.26	14.4316
145.983	35.6373	145.98	145.986	18.6332	16.8155	18.4658	17.9681	18.5147	17.8418	17.4874	17.6571	17.4391	17.4926	17.2912	17.1869	17.1755	17.0266	17.4636	18.2373	17.1699	16.6396	17.5232	16.7504	17.3046	18.2063	17.119	17.571	17.5555	17.6513	17.0705
145.983	523.585	145.978	145.985	16.8884	17.7343	15.9879	15.9063	16.1689	16.0781	15.799	16.2875	15.9839	16.9044	16.6748	16.2991	16.2893	15.8955	15.9326	16.2075	16.261	16.1585	15.8603	15.9939	15.9944	16.2634	15.8165	15.8868	16.0048	16.6266	16.1432
146.026	481.277	146.026	146.027	13.0429	12.6145	14.5199	14.0818	11.5969	11.7551	16.8461	16.32	15.954	15.0811	15.4385	10.7526	14.1559	12.3562	13.4182	13.3285	16.7169	15.8757	16.9348	15.6739	14.8501	16.8386	16.9874	17.0826	15.078	16.8823	16.9507
146.03	86.4616	146.03	146.031	16.2588	16.3359	16.7451	16.7632	16.3713	15.4244	19.4488	19.6291	19.6949	19.8621	19.798	19.7709	19.3249	19.2215	19.3302	20.0786	20.1669	20.0078	19.5231	19.5385	19.45	19.5124	19.9169	19.8363	19.2942	9.9658	15.6703
146.041	163.467	146.041	146.042	14.7602	16.6168	16.7359	16.8786	16.6614	16.6675	16.9237	16.9684	17.0021	17.3269	17.3894	17.272	16.8803	17.128	17.0088	17.1244	17.1689	17.1405	17.1244	17.1833	17.2297	17.0499	17.1393	17.1384	16.9722	16.943	17.0412
146.051	82.3492	146.048	146.053	14.1804	15.191	14.0955	14.4274	14.3923	14.8732	14.6391	12.9406	12.6237	14.913	13.831	13.6274	15.56	15.9402	15.8697	13.6927	14.6224	14.9944	14.7956	13.1798	13.1018	11.6367	14.3589	15.5681	14.6599	14.5223	13.6409
146.052	390.389	146.048	146.052	14.5862	14.8852	16.196	15.2538	16.46	14.6873	13.865	12.448	14.2947	15.7027	13.8667	13.181	11.1427	10.3875	15.0215	10.7604	15.3977	15.5355	16.1639	14.5576	14.1905	14.9314	12.92	15.4625	14.9277	14.2817	13.5829
146.06	62.889	146.06	146.06	16.8277	19.6468	18.5684	17.9695	18.8115	18.1993	16.6522	16.3611	16.8086	16.9541	17.5483	17.8352	16.5526	15.93	16.475	17.663	17.0988	17.6267	17.6967	15.9216	18.9489	16.2241	18.8629	17.1808	18.8462	16.31	15.3235
146.081	50.2338	146.08	146.082	17.0022	14.7108	14.3035	17.545	16.2995	18.1651	15.8809	17.5903	15.83	18.0052	18.0732	16.4905	17.562	17.5687	18.0197	18.3298	15.8304	18.3	17.9727	17.9166	17.3274	17.0637	17.6114	17.9282	17.6622	17.5705	17.0246
146.095	317.176	146.092	146.096	12.768	13.3728	10.8115	10.8693	11.4646	13.7722	16.1205	13.9927	17.9351	15.1277	14.9682	10.1953	15.9103	14.7331	16.2908	16.0387	14.6429	15.8576	15.6065	13.7584	14.3277	15.5868	15.7786	14.8411	16.5309	16.1888	15.4518
146.117	69.4373	146.117	146.118	15.6369	9.9658	16.5955	17.9901	16.2415	16.5954	16.5546	16.517	16.9325	16.1057	16.2194	17.0106	16.9369	16.5291	17.8628	17.9866	17.1998	16.6451	17.4589	17.3088	17.4472	17.4176	17.4961	17.399	17.5807	17.5518	17.4884
146.165	40.6935	146.165	146.165	20.4267	20.5546	20.747	20.8393	20.9544	20.948	20.6716	20.9409	20.7586	19.6294	20.5915	20.9479	20.0097	20.3079	20.2438	21.1058	21.2284	21.4904	22.2391	22.3182	22.2543	22.0912	22.1301	22.1913	21.7716	21.7432	21.694
146.524	93.999	146.524	146.524	14.7425	14.5025	14.8624	15.0681	14.9585	15.0191	15.6656	15.865	15.7021	15.4254	15.6016	15.6734	15.6403	15.5747	15.6834	15.8234	15.9649	15.9773	9.9658	7.9492	8.7421	9.9658	9.9658	9.9658	10.9731	9.9658	9.9658
146.961	38.9209	146.96	146.961	17.2495	16.0587	15.5127	15.8048	17.2342	15.7663	15.0005	16.1231	16.7324	15.5249	15.0751	16.4728	16.159	16.0233	16.0205	16.0716	15.6107	15.3934	14.7596	15.2168	15.1346	16.1698	16.1811	15.3211	14.9217	15.9561	15.1897
146.98	77.9836	146.98	146.98	21.1012	18.2457	19.7155	20.6009	20.5261	20.3595	18.5457	19.7785	19.6984	18.3167	20.3011	21.2637	20.5233	20.2056	20.1888	17.2171	19.4183	18.2272	20.6139	19.8275	17.2156	20.1736	20.2491	20.3607	20.6361	19.9151	18.1352
146.98	496.568	146.98	146.98	19.3107	18.8183	19.2612	19.5253	20.4921	19.7144	19.4765	20.0625	19.7882	20.3544	19.9595	20.4391	19.6352	19.5309	19.6107	19.8732	19.9004	19.7717	20.1957	20.1057	19.5571	19.5058	19.5404	19.5565	19.1896	18.729	19.7374
147.03	98.3648	147.028	147.031	15.5221	15.4472	16.731	16.561	15.8137	14.6436	19.989	20.2418	20.0471	18.6622	18.7793	19.0768	19.3133	19.604	19.7298	20.1722	20.0617	20.1861	19.258	19.0316	19.03	19.6024	19.6802	19.6254	19.7486	19.7653	19.7414
147.04	536.473	147.036	147.044	13.431	14.1402	11.4075	12.3079	14.4122	14.6777	13.2694	14.2786	11.7794	15.0554	14.7809	13.4262	13.8691	14.02	14.5719	13.3581	11.9936	13.7357	15.5855	15.8734	16.0772	11.7249	14.6922	14.8408	10.5812	14.3565	14.9433
147.055	308.821	147.052	147.058	17.4865	17.6523	17.6581	17.0028	17.4224	17.6142	10.4233	14.8496	16.1286	10.853	9.9658	15.8856	9.9573	14.2502	13.8225	13.723	14.0127	12.0766	13.3317	13.4661	11.125	13.166	14.8686	10.6544	12.9539	13.5559	13.6446
147.063	244.134	147.06	147.068	16.0724	14.6303	13.5604	15.9337	13.3571	15.9199	16.7775	13.5875	13.7259	14.7733	9.9658	14.7138	13.8566	9.8358	15.4406	9.9658	15.9402	9.9658	17.9424	17.1477	17.9234	17.2869	17.1013	17.3109	16.8644	16.9948	16.8068
147.112	49.9012	147.112	147.112	21.5257	21.6035	21.5067	21.5769	18.0149	21.6432	20.5889	20.515	21.0407	17.933	17.6656	20.8043	20.2501	20.2072	20.2526	17.8666	21.028	20.4044	22.1799	20.9587	21.0796	20.8835	22.1325	20.9973	22.076	20.5255	20.8202
147.979	70.6907	147.97	147.984	17.3724	16.7285	17.6602	17.1437	17.5887	17.7621	17.426	17.5001	17.0625	17.0669	17.2261	16.9909	17.2892	16.9382	17.6304	16.7758	17.0371	17.0891	16.913	16.9965	17.3061	17.2097	17.0184	16.4174	16.4047	17.6143	16.867
147.977	512.156	147.973	147.983	15.2747	12.991	14.9135	16.7522	16.8795	15.1215	16.204	16.0451	16.8378	16.6713	16.156	16.0665	17.1708	14.8727	14.9992	15.2627	15.759	16.3941	15.3386	14.7666	16.9773	16.8018	16.8041	11.481	16.2611	15.6379	15.4268
148.004	61.5368	148.003	148.004	16.5079	9.9658	15.7005	17.0892	16.6135	16.845	20.1355	20.1706	20.1608	19.779	19.7988	19.809	20.1048	19.9982	20.0825	20.1594	20.131	20.088	20.0196	20.0311	20.124	20.132	20.3413	20.2028	20.2948	20.2643	20.3611
148.018	49.646	148.018	148.018	17.6788	17.939	16.7671	17.1333	18.1949	17.5918	15.7286	16.7571	15.5993	17.9517	16.5961	16.7006	15.7754	17.9838	16.5347	17.1894	15.9181	16.9127	17.2803	17.3863	17.4435	15.8218	16.7052	17.5231	17.4733	17.1707	17.2316
148.018	389.219	148.018	148.018	14.6547	18.3476	17.4536	19.5366	17.8227	18.1654	17.9278	18.0948	14.2389	9.9658	17.6339	15.2514	16.4288	16.6541	9.9658	14.8571	18.2005	17.1318	16.3443	15.5172	17.435	15.8539	15.9337	9.9658	17.7776	19.2258	17.9414
148.051	81.1409	148.046	148.053	18.006	17.6907	15.7708	19.0381	18.1475	16.1995	16.8913	16.4911	16.6415	17.2445	16.884	17.5605	16.3427	16.9496	16.6763	16.9981	16.3746	16.8468	17.5264	17.5452	17.4133	17.5972	17.5007	17.3442	17.0512	16.8309	17.051
148.06	66.262	148.06	148.06	23.6721	23.2671	23.7417	23.9932	24.0493	24.1155	24.9978	24.9243	25.0088	25.4454	25.438	26.4694	25.8488	25.7314	25.7706	25.1598	26.1817	26.2595	25.5472	25.7469	25.716	25.7328	25.7572	25.5159	25.5146	25.5126	25.551
148.075	440.735	148.07	148.076	12.5931	12.5457	13.7535	14.1552	15.3056	14.5715	13.8797	14.5277	15.0799	15.9718	13.3221	12.8797	10.2534	13.7964	13.2582	15.8994	15.0319	13.4477	14.6845	15.2931	15.0709	13.4605	13.9568	12.5978	12.4612	14.3273	14.9317
148.109	50.5618	148.109	148.11	27.5095	27.5747	27.4631	27.1601	27.1002	25.1331	21.1343	21.2169	22.4508	21.7614	21.7012	18.7117	19.2274	22.5091	18.5446	18.7779	20.9057	18.7278	21.9353	18.4175	20.6935	18.6563	22.027	20.7053	22.3443	20.8719	21.0569
148.943	509.176	148.941	148.943	16.1336	9.9658	9.9658	14.8582	14.6068	14.9792	15.3329	15.0625	15.2168	15.7456	15.4573	13.7358	10.8079	15.8404	15.4715	14.2056	14.6983	13.2708	14.1911	14.7036	14.4443	15.5686	14.2579	14.1927	15.5823	15.0008	14.9791
148.976	323.039	148.976	148.976	11.4285	16.0899	17.1287	17.5893	17.5285	17.6192	15.9288	16.227	16.2682	9.9658	9.9658	17.2996	16.6332	13.4664	9.9658	17.026	9.9658	9.9658	17.9054	9.9658	17.6739	14.3702	9.9658	15.1368	17.7493	14.7575	9.9658
148.977	32.7655	148.976	148.979	16.9622	15.8553	15.1654	15.9945	15.7213	15.2491	15.6064	15.2291	14.9621	16.9264	16.3123	15.9538	15.9818	15.2945	15.6583	15.0998	16.6589	15.2107	15.0464	15.3843	15.5633	15.8465	16.008	15.3141	15.0579	15.4311	15.2021
149.013	95.5086	149.013	149.014	13.6809	13.9447	13.5215	14.5731	13.4804	13.1178	14.306	14.3907	14.3876	13.134	14.5256	12.4258	14.5021	14.1482	14.4395	14.136	14.6335	13.6677	13.0614	14.0897	13.6868	13.7669	13.4666	14.0947	12.542	13.4805	11.0199
149.013	399.419	149.013	149.014	14.1814	15.6413	15.2209	15.6096	16.1957	15.2599	15.3107	15.1742	14.4935	14.3999	15.6944	14.149	13.8177	14.4272	9.9658	15.3067	14.2179	14.3012	15.6409	15.1485	14.0449	14.138	13.7596	9.9658	10.5229	14.6177	15.0465
149.023	478.04	149.023	149.023	18.6887	20.4588	18.6913	18.5309	18.2959	18.7385	19.0374	19.2019	18.9088	19.0373	18.4486	18.6705	18.1107	17.8106	18.2042	18.7748	18.3069	18.4953	18.7624	18.5636	18.32	18.8042	19.1051	19.0518	18.1879	18.1371	17.8398
149.062	53.7853	149.059	149.063	19.4079	19.4761	11.343	19.7629	20.8644	19.8538	20.912	21.8058	20.7571	21.2356	22.4573	22.3971	20.7237	20.7382	20.8043	22.1673	21.062	21.1853	22.6721	22.7368	21.6645	21.5508	21.7195	21.561	21.4555	21.5525	21.3701
149.07	206.44	149.069	149.071	15.6719	16.083	15.1794	16.3515	13.9424	15.4779	14.7625	13.9703	13.9465	14.158	13.5798	14.9281	13.6183	10.7342	13.91	14.5006	14.5602	12.8084	13.7502	14.9232	14.2053	13.1272	12.4323	14.037	15.147	14.823	14.2779
149.07	534.797	149.07	149.07	10.3208	15.1974	15.8297	15.0038	14.2232	14.5765	14.368	14.5253	9.9658	13.4567	14.5857	14.4144	13.053	14.3587	14.2861	13.3568	12.9545	13.1014	12.7516	14.3759	13.0143	11.6554	13.5499	14.3655	12.6134	13.442	13.7989
149.081	54.7277	149.08	149.082	16.6326	16.617	13.8684	14.8152	17.1515	12.0969	18.2243	18.3162	18.6907	18.8971	18.758	18.721	18.4662	18.8032	18.5817	18.7704	18.4756	18.5545	17.9895	17.9568	17.6922	18.8422	17.5456	17.7353	16.7137	17.5677	17.4183
149.082	483.819	149.082	149.082	9.6977	11.0121	12.8828	14.611	13.3047	12.6709	14.9959	14.9384	15.0716	14.4126	13.8538	14.8104	15.8303	14.7865	14.3542	13.6639	12.7965	13.4348	13.1869	12.9272	13.6904	14.9947	16.1479	14.4836	15.8814	16.0475	15.5369
149.095	153.351	149.095	149.096	11.7985	14.8392	15.7393	13.1404	14.7934	14.311	15.0044	12.9304	14.7318	14.8974	14.8567	14.5149	13.1773	12.3709	15.642	14.9377	13.9829	13.5117	13.6362	14.034	15.8157	14.5884	12.3328	14.3708	13.1499	14.8123	14.4026
149.095	554.316	149.095	149.095	10.654	14.4216	13.9966	13.9296	15.7012	13.6568	13.9301	14.2827	14.0593	13.6388	13.8976	14.3313	13.9614	11.2409	13.7678	14.9544	14.1907	14.3295	12.229	13.9974	14.0937	12.6865	13.777	14.0926	14.0368	13.9852	14.1212
149.107	172.838	149.106	149.107	19.0059	19.0594	18.6107	18.3102	18.4622	18.4364	13.7525	14.7091	14.7419	15.6599	15.1721	14.3973	15.6377	15.7022	15.6643	15.4985	15.0379	13.7305	15.4271	13.6718	14.6883	13.465	12.724	13.7537	13.2491	13.8045	13.6795
149.107	510.236	149.106	149.107	15.5347	11.4909	13.0548	14.7842	12.9746	11.2319	13.6543	14.3321	12.7035	12.6227	14.5775	15.02	14.7711	14.3856	15.2222	13.0623	11.2414	11.9034	11.1897	13.7506	11.2509	14.2238	12.9305	15.0077	13.0583	13.3998	10.6336
149.113	59.2116	149.113	149.117	19.6111	23.6848	23.5792	23.2201	19.9181	23.2326	18.7895	18.3405	18.1552	17.6956	16.831	17.3423	18.0841	18.7054	14.7262	17.9909	18.0073	17.1614	17.6536	15.7854	17.6343	18.0197	17.8407	17.7669	18.855	18.6977	18.6738
149.13	46.2018	149.13	149.13	17.7965	18.0334	18.4843	17.6524	17.7091	17.5922	16.0208	16.4049	16.2856	16.6678	15.6058	16.8291	16.4144	17.0707	15.917	16.2432	10.9653	16.6363	15.7673	16.5741	15.3363	16.0707	16.0937	16.0267	16.2831	15.3428	16.4296
149.132	473.148	149.131	149.132	12.0999	14.8709	15.0314	12.5116	14.7068	14.74	14.2383	13.3887	11.1672	10.7417	14.889	12.3325	14.8255	13.2486	12.6873	10.8709	14.1615	13.0868	13.5531	13.852	13.9256	11.5169	12.527	13.529	10.9362	13.3473	13.9294
149.89	92.0674	149.89	149.891	15.5602	15.4805	15.6925	12.1018	10.4755	12.9272	15.6119	14.4685	14.5388	11.249	15.4382	15.5165	13.0802	13.3325	12.8039	15.4708	15.4139	15.299	14.3903	14.6721	14.8456	12.9837	15.3377	15.9565	15.6868	13.5559	13.1676
149.94	512.992	149.94	149.94	17.3138	15.8045	16.7021	17.5253	17.4648	17.4284	16.4812	17.4189	17.4575	17.8356	18.0228	16.5396	17.0977	16.8709	18.0863	16.9967	16.446	17.0241	16.3532	17.1374	17.2727	17.1017	9.9658	16.3534	16.5011	16.4498	17.7975
149.94	28.7851	149.94	149.941	15.7915	15.9961	13.7293	13.484	15.5198	15.5896	16.2229	15.3722	15.2868	15.5888	15.433	15.4033	14.8657	15.8481	15.5125	15.751	15.1313	16.4802	15.8931	15.5689	15.801	15.8401	14.5776	14.9796	14.9189	15.5714	15.3463
149.952	27.4301	149.952	149.952	21.2558	20.7535	21.0433	21.201	20.784	20.5794	20.4071	20.3547	20.3862	21.3008	20.7274	21.0397	21.074	21.0096	20.4013	20.768	20.4688	20.3567	20.4418	20.2112	20.4369	20.4285	20.6937	20.6905	20.3808	20.7043	20.5563
149.977	26.231	149.976	149.977	16.3241	16.1912	16.0756	16.0808	15.9867	16.4845	16.505	16.1663	15.774	16.4798	15.9882	16.1388	16.8396	16.3652	16.7196	16.6247	15.9796	16.4024	15.8544	15.8622	16.2124	16.6071	16.0026	15.9507	16.155	15.9201	16.1823
150.013	40.68	150.011	150.014	17.0441	15.8175	16.513	17.0098	16.2513	16.8195	16.7848	17.3254	16.5995	16.8943	17.3293	16.9707	17.0883	16.8561	16.9553	16.9601	17.0742	17.0113	16.8548	16.9078	16.8239	16.7935	17.1962	16.9736	16.7599	16.4921	16.7674
150.014	368.574	150.013	150.014	12.5074	15.6587	14.7585	13.2187	15.1335	16.2284	15.7193	14.4549	14.3243	15.6034	15.4289	14.4893	9.9658	11.8529	15.2767	15.5587	15.7035	9.9658	14.1368	14.4021	15.089	14.8358	14.2352	15.3424	14.7227	15.0015	15.7398
150.027	69.1201	150.025	150.031	13.4027	14.3278	12.8955	14.261	14.8452	14.392	13.6971	13.9594	15.4186	15.088	13.0748	14.4669	15.3687	15.5155	15.688	15.2977	15.1576	13.6867	13.2821	14.7624	14.7909	14.9315	14.8817	14.8463	15.138	12.6807	16.1768
150.065	182.273	150.064	150.066	17.6389	13.9865	17.3946	17.8536	18.1079	17.958	18.1498	18.0852	18.0304	18.7944	18.8082	18.6315	17.928	18.0402	17.1252	17.716	18.3905	18.6104	18.9771	12.0158	19.1049	18.8393	18.996	19.0169	18.806	18.762	18.8272
150.085	147.128	150.085	150.085	12.6502	14.5328	14.1915	15.1784	9.9658	15.1756	14.1132	10.5961	12.3619	12.8085	14.5875	12.837	14.7675	12.7225	14.27	14.2242	11.0251	10.9854	10.9431	14.3403	13.2902	12.3964	10.9486	13.8442	14.3966	14.7148	14.4774
150.113	117.26	150.111	150.117	19.7092	19.6854	11.2383	13.8875	16.0752	19.4506	14.4375	12.9933	16.099	14.7972	12.6574	14.2104	14.7665	13.5464	15.8891	13.7377	14.7261	15.7714	14.3348	15.4079	16.0234	13.9245	14.406	15.2903	13.9773	14.2976	15.1967
150.527	74.3091	150.527	150.527	16.1942	16.574	17.0562	17.1638	17.0273	17.0539	14.2375	11.3941	11.3038	11.4511	12.1482	12.4546	14.5881	12.4477	12.3608	11.1099	11.5512	11.6108	10.6828	11.6988	11.566	10.702	9.9658	10.9992	10.7545	10.2624	14.4781
150.934	28.328	150.932	150.935	12.856	12.4015	12.9391	11.9983	13.1485	12.8298	15.7052	15.7114	15.8246	16.3909	15.3039	8.1399	13.0916	15.8559	15.5916	15.9239	16.4157	13.2142	15.9966	13.0341	15.9074	11.1056	16.2767	11.1953	11.0272	11.0556	15.2999
150.935	526.639	150.935	150.937	12.7915	14.0872	13.9348	10.7287	14.6237	13.727	13.6246	14.16	11.1549	12.6903	14.1741	13.6884	10.8432	11.0368	13.435	12.6485	11.01	13.3411	14.3445	14.1977	14.2802	13.2786	13.3605	13.3319	13.6586	10.865	14.08
150.956	29.4042	150.956	150.956	16.1167	16.2637	15.9516	16.8054	17.1797	17.0496	16.8175	16.6268	16.6404	17.3644	17.3276	16.6626	16.3719	16.9893	16.4748	16.6928	17.1929	16.1162	16.2723	15.8318	16.8649	16.2138	16.7768	16.6932	16.5537	16.5483	16.1136
150.976	116.121	150.976	150.977	12.0107	14.3064	14.8923	15.3538	13.1866	13.87	14.5912	15.1585	14.9634	15.7665	15.7157	16.185	15.3204	14.8325	15.2171	14.9127	15.1225	14.9549	17.2602	17.0726	16.501	17.7729	17.0464	16.9373	16.7324	16.4861	17.5968
151.005	64.1117	151.005	151.005	13.7155	11.7108	14.9784	15.0957	12.3625	14.6047	14.4439	13.4661	12.2847	15.3129	11.1934	10.92	14.1192	15.3896	14.487	15.6584	13.0835	12.5998	12.7872	13.1505	13.1775	12.3205	10.3331	13.2887	14.1215	14.5978	9.9658
151.035	41.4811	151.035	151.035	20.6077	20.6355	20.5424	20.8947	20.8109	20.8689	16.8813	19.321	19.3062	17.8883	18.3615	18.639	19.3503	17.7766	19.3135	17.3871	19.483	17.3419	19.7931	19.5354	19.5668	17.5115	19.7946	19.9239	19.629	17.2321	17.4485
151.058	475.818	151.057	151.058	15.7904	14.9448	14.083	13.9443	13.786	14.901	9.9658	15.6484	15.0616	14.2664	15.1649	15.4452	14.9044	15.1065	14.6882	14.3435	14.2959	15.1553	14.7241	13.6227	15.0966	14.4536	11.8122	14.9272	15.697	15.4156	15.4257
151.061	54.8217	151.061	151.061	16.9568	16.8257	16.8685	17.4638	17.3642	17.3359	18.4848	18.5041	18.6088	19.3782	19.1461	18.9894	18.5481	18.5356	18.5763	19.0409	19.0323	18.8164	18.8293	18.8761	18.6964	18.6364	18.7861	18.7098	18.4326	18.4943	18.5953
151.069	55.4291	151.069	151.07	21.7259	21.6009	21.633	21.9386	21.6522	21.8283	17.9623	18.3014	18.0032	17.8442	17.9068	18.7854	20.6279	17.8794	18.3199	19.3635	19.4483	20.8241	18.0281	19.045	18.9721	18.2098	18.8019	17.8976	20.7842	20.0677	18.4219
151.075	276.197	151.074	151.079	17.8188	13.7077	18.1373	18.7095	11.7807	18.2486	10.5241	13.0446	13.7809	13.1471	12.3661	14.0494	14.0038	18.4892	13.7268	13.8576	13.161	13.0299	13.876	12.6372	15.0609	14.858	17.7646	14.1758	12.0899	9.7778	14.0857
151.086	151.892	151.085	151.086	14.9894	13.8926	14.7643	15.0503	14.1492	14.104	13.081	12.6238	14.3679	12.7492	14.8646	14.9028	14.4372	14.1886	10.6228	14.496	10.9387	14.1928	13.9264	14.1273	13.2604	12.3234	13.0651	14.0464	12.148	14.0515	11.8582
151.096	89.3548	151.096	151.096	20.5854	19.4501	19.3833	20.317	20.5689	19.6017	19.712	16.8315	16.5181	17.687	17.847	16.5941	19.7329	16.2108	19.7114	15.0596	17.7579	19.8584	16.7114	19.9316	20.6117	17.2976	20.09	16.6797	19.9184	17.4213	16.8709
151.096	341.16	151.096	151.096	15.5665	21.364	18.4353	21.1701	20.3124	21.7626	20.8413	19.3053	18.8777	19.1061	21.2064	21.1839	19.0651	17.7827	16.8828	16.1182	16.402	20.6963	18.0781	20.8075	18.5593	18.021	17.271	17.7278	16.7534	18.6614	19.9026
151.096	541.837	151.096	151.096	19.0792	19.4677	18.581	19.1727	19.2348	19.1212	19.0377	19.0101	17.1433	15.7654	17.0055	16.0465	19.1615	19.0002	17.3457	15.8866	15.4991	19.0078	15.5193	19.0285	15.6726	15.159	19.0742	16.0148	15.5798	17.3505	17.308
151.122	272.619	151.122	151.123	14.4025	14.8068	16.3071	16.6286	14.3033	17.1114	14.5853	13.872	14.455	14.9987	13.4301	13.7543	13.7977	14.3885	13.9682	13.9448	14.6995	14.1264	14.956	14.3145	13.2611	15.1976	14.6651	14.9226	14.8484	14.6609	14.7716
151.546	78.4729	151.546	151.546	17.0021	17.645	17.6204	18.3147	18.3113	17.5382	13.2782	12.6572	13.8754	17.9758	13.2388	17.0762	13.729	14.1105	13.304	14.7738	13.0766	12.4589	9.5962	9.9658	11.7854	6.2477	11.5717	9.0206	11.6872	10.9939	9.6498
151.891	66.8882	151.891	151.893	14.8824	13.6031	14.1716	14.3157	11.1154	13.7795	15.934	9.9658	14.6786	15.7913	9.9658	14.6633	15.2591	14.0193	9.9658	12.4923	9.9658	15.963	14.907	15.7959	15.7359	9.9658	15.9668	9.9658	15.9205	15.7522	16.0406
151.949	28.2901	151.949	151.949	20.3752	22.051	20.299	20.4091	19.8164	20.0229	19.8276	19.777	19.6772	19.9174	19.873	20.0474	20.0869	19.8702	20.0487	19.8395	19.5524	19.6896	19.9481	20.0232	19.5869	19.782	19.9923	19.8822	19.583	19.5895	19.616
151.979	516.058	151.979	151.979	15.687	9.9658	9.9658	9.9658	9.9658	16.2942	13.449	13.2278	14.6707	14.791	12.8919	14.6228	15.693	15.4292	15.3432	9.9658	9.9658	9.9658	9.9658	15.8089	16.2121	13.9317	15.2544	15.2409	14.7094	14.353	15.6555
151.979	21.8644	151.978	151.979	14.3263	14.7999	10.8758	11.2015	15.1434	14.4791	12.6148	12.0425	12.2319	12.9644	12.6944	12.8081	12.9242	15.255	12.6896	13.6759	13.5743	13.4215	13.4706	11.6661	13.0624	13.1229	13.3707	13.0926	13.2716	12.4472	13.2582
151.99	543.497	151.989	151.99	15.6597	15.367	15.4325	13.9638	14.3393	14.2925	14.2882	8.9174	14.2358	14.2564	14.3752	14.4026	12.0553	11.3111	11.0913	14.1293	14.2458	14.3435	14.0922	14.3679	14.2877	14.3978	11.5271	14.3745	14.5325	10.1035	11.8431
151.99	20.2216	151.989	151.99	14.7828	14.161	12.3289	14.5876	12.3155	14.0301	12.8473	14.2976	14.3004	12.4435	12.5852	14.238	14.5679	14.575	14.5175	13.5662	14.1729	14.4922	13.5854	14.238	14.1061	14.1965	14.0779	14.5424	13.1713	12.6259	13.4387
152.034	100.088	152.031	152.037	19.5727	19.8427	19.5445	20.1631	19.8754	19.9209	20.1465	19.4601	20.108	21.3057	21.315	21.2877	20.1015	20.3797	20.1952	20.5895	20.6012	20.8797	20.4776	20.5752	20.6806	20.3798	20.3249	20.5667	20.2385	20.0857	20.0485
152.073	64.881	152.073	152.073	22.1008	22.1882	21.8295	22.0872	22.1413	22.2222	18.7813	18.7874	18.8004	18.8192	18.8426	18.605	18.8446	18.8681	18.8401	18.7738	18.8117	18.8487	18.518	18.5165	18.5006	18.4706	18.4006	18.4008	18.5438	18.4666	18.4617
152.099	94.9762	152.099	152.099	9.8898	15.2772	16.0154	9.9658	15.4744	14.767	14.8155	14.8372	14.9889	15.27	12.9709	14.9714	14.9858	9.9658	14.8071	14.9921	14.9615	9.3768	14.9313	14.9929	15.0239	14.7322	14.8213	15.2378	15.1791	14.8327	15.0732
152.118	146.305	152.116	152.118	15.1796	15.5673	14.8753	15.696	16.0276	13.7036	15.7738	14.8885	14.9326	16.6083	16.7677	14.2139	13.5707	14.2077	14.8066	14.9972	15.3719	14.9338	15.5056	12.7828	15.083	14.9968	15.3642	14.9617	16.0133	14.8592	14.9276
152.116	519.289	152.114	152.118	12.8577	12.363	15.0491	15.4569	14.8538	14.0441	13.5701	14.4503	13.9484	13.3899	13.0235	14.1997	13.8383	11.8356	14.7195	11.639	10.991	13.4878	11.2115	13.5668	14.7182	13.1358	12.8797	13.2847	13.4131	11.1524	14.0491
152.477	552.735	152.476	152.477	13.1839	15.3255	13.0988	13.6281	13.8729	14.3269	13.8135	13.1482	12.4688	13.9488	14.0652	14.0952	13.6312	14.5672	15.7652	14.0643	13.8036	13.5502	13.7924	13.8073	14.2682	14.3352	14.0751	14.1833	14.1657	14.1689	13.296
152.477	20.1603	152.476	152.477	14.1699	13.4961	15.1173	13.9891	13.8733	12.8848	10.5604	10.4075	13.8286	14.0178	13.8585	13.6728	14.2905	15.4948	13.5116	13.4987	13.5444	13.6773	13.633	13.6829	13.6506	13.8533	13.961	13.72	12.0754	14.9976	11.2723
152.523	67.7083	152.521	152.525	14.9794	15.284	16.9859	16.418	15.6702	15.3295	9.9658	9.9658	10.4977	7.9381	9.9658	8.8498	9.9658	9.9658	9.9658	8.0611	8.4112	9.9658	9.9658	9.9658	8.7366	9.9658	9.9658	9.9658	9.9658	9.3254	9.9658
152.531	97.2815	152.53	152.531	16.4912	16.8103	15.5027	15.5349	17.0235	16.7639	12.5694	12.4406	11.383	10.2819	10.4803	9.9203	11.8754	13.9856	11.606	11.3549	11.7554	10.8675	10.742	9.7483	10.4389	10.1514	11.9704	11.4858	10.8127	11.2843	11.9168
152.903	473.749	152.896	152.906	16.0197	16.2094	16.7444	16.2216	16.0523	15.917	15.2144	15.1598	15.1501	17.1513	16.0353	11.2925	16.4873	16.1452	15.3833	15.5184	15.4938	15.6793	16.2388	15.439	14.8285	13.5006	16.2637	14.9791	14.9296	15.5674	15.3978
152.948	47.5013	152.945	152.951	19.1956	19.0452	19.0548	19.2047	19.5136	19.4535	16.6452	17.733	17.0515	17.4866	17.5847	17.5685	18.4007	18.4074	17.0475	18.5763	17.9803	18.2487	18.534	17.9568	17.7814	18.2304	16.5874	18.8976	18.1362	18.3489	18.6749
152.948	495.59	152.946	152.951	13.8585	15.4875	14.2845	14.6619	13.6918	15.3878	13.2547	13.9359	14.1791	14.0308	14.249	14.8764	14.0456	13.7896	14.0104	14.3643	14.0619	14.8638	14.2439	13.0938	13.3157	13.4599	14.7033	13.0404	14.5333	13.6401	13.9475
152.986	56.7263	152.986	152.986	18.7618	18.31	18.5616	18.2032	18.233	18.2833	14.6331	16.0355	15.59	16.1388	9.9658	9.9658	15.273	15.4645	14.5016	15.9149	13.9744	15.2497	14.5352	9.9658	14.2745	15.5335	14.7156	15.4638	16.4459	16.1815	15.9802
152.994	40.9482	152.994	152.994	18.7842	17.8518	17.5657	18.1537	17.7183	17.4376	17.9201	17.8	17.6013	18.0426	18.1435	18.3662	18.7852	17.8841	18.6044	17.1848	17.6836	17.9768	17.6867	17.9084	17.8679	18.2741	18.2528	18.0046	17.5978	18.0024	18.2578
152.994	351.57	152.994	152.994	18.1683	20.1031	20.5797	18.7575	18.9556	19.8648	21.0562	18.4712	17.4761	20.0963	19.9229	21.0713	16.655	9.9658	15.7928	20.3415	20.3938	20.3229	19.843	19.2937	19.7181	17.559	19.2184	18.1126	19.7065	17.788	18.0694
153.011	382.07	153.01	153.011	14.8912	19.8734	19.8172	17.1202	20.5054	20.4235	20.1017	18.1444	19.4903	20.1202	18.0799	9.9658	14.2397	9.9658	18.2223	18.7415	19.6454	19.8959	19.6868	18.8229	9.9658	9.9658	9.9658	17.7745	17.5095	17.7035	19.8643
153.029	57.2161	153.029	153.029	19.459	20.6421	20.5553	21.0186	19.9161	19.9847	16.497	18.0295	16.4713	17.6417	17.788	17.5765	18.1555	17.104	18.1239	18.1327	17.9411	18.1925	17.5772	17.8335	17.7821	17.7185	18.0172	18.004	18.2115	18.1428	17.8316
153.067	119.201	153.062	153.072	17.6305	18.1369	18.0015	18.3904	9.9658	18.1281	15.3218	16.0563	13.8015	15.9213	16.5144	13.8625	14.3031	15.5369	14.6467	16.8512	16.2346	16.2154	16.3495	15.8903	15.8752	14.4989	13.9709	15.9417	14.3933	13.5191	15.0181
153.069	491.367	153.065	153.074	15.0848	12.5939	13.1945	14.307	9.9658	13.5145	11.4587	14.7611	14.3504	11.4624	14.9186	14.8957	11.8134	12.9057	13.6975	15.9182	14.1739	16.0376	15.8458	14.8591	14.5298	14.0201	11.899	10.5467	13.7914	13.6222	14.2126
153.077	69.1542	153.077	153.077	26.3727	26.4918	25.8906	26.344	26.4036	25.8405	23.0034	22.8233	22.9174	22.7285	22.7495	23.6954	23.0005	22.9431	22.9097	22.9131	22.8072	22.949	22.4068	22.4292	22.4322	22.3581	22.3619	22.4493	22.5887	22.6495	22.5307
153.089	67.788	153.086	153.091	17.9623	17.5544	17.7825	17.4273	17.9242	17.4994	14.4195	14.9474	13.2313	14.1942	14.299	15.7371	15.1218	13.4776	12.8886	14.4645	14.4851	13.7615	15.6393	15.5246	15.1059	14.9983	15.703	9.9658	15.7109	14.4888	9.9658
153.103	111.412	153.1	153.104	17.6311	17.4458	17.3071	15.7012	17.2658	17.7194	12.9117	14.0081	12.9867	15.7638	13.5568	14.54	13.5981	11.0742	13.1684	12.4945	14.3166	15.5493	13.0948	13.5167	16.0449	13.2295	10.2635	13.8626	14.3342	14.642	14.1495
153.547	70.0138	153.547	153.547	16.1287	16.3817	16.5428	16.4931	16.3797	16.4202	11.0744	11.3248	9.6638	10.7144	9.3421	9.3163	10.9984	11.2267	11.5725	10.9222	9.9658	11.7546	9.9658	9.9658	11.5896	9.8578	9.9658	10.3885	14.3196	7.5381	9.1126
153.907	462.495	153.907	153.908	15.4166	15.1295	16.3422	15.8516	16.2221	15.3048	9.9658	15.3213	15.9568	15.5987	15.7926	13.6035	13.5489	14.2108	14.2844	15.533	15.8272	15.3562	17.0324	16.4061	15.7546	14.2829	14.55	14.4285	15.7711	15.9757	13.9457
153.948	27.8053	153.947	153.948	19.7916	19.4375	19.5973	19.7883	19.413	19.3362	19.0759	19.1946	18.6789	19.4496	19.3877	19.4119	19.2813	19.1469	18.8001	18.8782	18.8586	19.157	19.0022	19.1648	19.0869	19.3683	19.1264	19.0517	19.078	19.0213	19.073
153.957	25.2691	153.956	153.958	13.944	15.5429	12.0808	14.9987	14.7182	14.3916	15.0619	14.7587	15.3448	14.6355	14.741	14.7822	15.2273	14.8281	14.4853	14.6516	14.9711	14.9403	14.6866	15.0345	14.9854	15.0641	15.0037	14.9105	14.9082	15.0978	15.1864
153.958	457.365	153.958	153.958	17.7717	19.8691	19.9718	17.9655	17.5313	15.9335	18.0478	18.6664	19.4214	16.3572	16.9887	17.275	18.0934	15.9559	17.8898	18.6575	19.6253	17.5589	19.6819	19.6492	17.9053	16.181	16.5916	17.7686	17.5235	17.7652	17.1678
153.981	15.1721	153.979	153.982	13.7045	13.4012	13.7396	13.5718	13.8531	12.8125	13.2286	13.7796	13.3765	14.0089	14.0477	13.6696	13.8054	13.9852	13.5499	13.9021	14.145	14.028	13.8848	13.5843	13.3482	13.8193	14.1281	13.3481	13.6054	14.0498	14.2818
154.005	36.1796	154.005	154.005	20.952	20.95	20.9862	20.6788	20.403	21.3992	19.3515	19.128	19.0345	19.1544	19.6281	19.2995	19.1932	18.9993	19.3555	18.9593	19.3807	19.4952	19.8021	19.2412	19.5882	19.3534	19.2699	19.2642	19.5083	19.1109	19.6223
154.015	432.272	154.01	154.016	14.1821	15.6551	15.3384	15.6986	15.5252	15.7189	15.371	15.2436	15.5819	15.6351	15.704	15.8075	14.7616	14.8302	14.831	15.9318	15.92	15.7557	15.521	15.2865	15.5748	14.2022	14.9184	14.5061	14.1851	14.1159	14.0865
154.028	155.266	154.027	154.029	16.3632	16.9615	16.8824	17.4239	17.8135	17.5488	17.253	17.2436	17.2673	17.6778	17.6832	17.6418	17.2456	17.409	17.3303	17.4509	17.4942	17.4919	17.4582	17.3858	17.505	17.4839	17.4223	17.3964	17.258	17.2696	17.2704
154.048	72.8292	154.048	154.049	20.8124	21.0641	21.3426	21.3244	21.0707	21.0459	17.6271	17.7856	17.5434	17.13	17.5906	17.886	18.2655	18.4141	17.8657	17.3763	17.6605	17.4596	17.0018	16.9625	17.2761	16.8968	17.1398	17.1971	17.4482	17.2906	17.5586
154.073	64.6624	154.073	154.073	18.4433	18.4795	18.5088	18.3717	18.3391	18.5384	14.5953	15.6392	14.6242	15.412	14.6281	15.0128	14.7185	14.8284	14.6298	13.9147	15.086	15.0202	15.689	14.2597	15.0409	13.8489	14.5643	14.2981	15.0317	15.095	15.1416
154.084	51.5918	154.08	154.085	18.02	17.9821	18.0237	17.9319	17.8916	17.9817	12.7586	17.1976	14.6555	13.4952	14.0952	10.5378	15.5913	15.8094	15.8783	14.7644	13.2153	17.7176	12.8628	11.6263	12.3925	12.6387	12.0838	11.7023	12.0096	11.5784	12.0705
154.085	445.892	154.085	154.086	15.284	14.1182	14.356	14.5778	13.7243	14.0615	13.9531	11.2311	13.6719	11.4976	15.7026	14.7679	15.1719	15.1974	15.4431	13.4316	14.4047	13.4464	13.4352	13.219	11.918	12.8418	14.4595	12.3377	13.8365	12.171	11.4242
154.158	133.669	154.158	154.159	15.1369	15.9268	15.1464	15.0372	14.1077	16.1308	14.1535	15.1373	14.2813	16.2193	14.1104	14.4846	15.0522	15.8135	14.7319	14.5077	14.168	14.9555	14.1071	14.8816	14.7254	14.7236	15.3848	14.6842	10.5485	10.6831	14.7821
154.55	89.064	154.55	154.55	16.4293	16.8759	16.8189	16.5402	16.7598	16.6833	10.6924	11.6906	10.8963	10.7257	8.4521	9.2853	11.712	12.5526	11.3269	9.4578	10.7571	10.7447	11.0914	8.7304	8.0479	11.4872	10.7661	9.2372	11.3652	10.4105	10.606
154.869	501.658	154.865	154.87	13.8918	9.9658	9.9658	14.169	14.3466	14.1223	15.2268	14.6896	11.8065	14.9747	14.8776	14.239	14.6435	14.8057	14.1658	14.3764	15.4906	14.3052	15.2149	15.1206	14.4053	14.9521	14.9445	9.9658	15.4973	15.2219	15.291
154.907	35.8242	154.907	154.908	17.4487	15.3205	15.3715	16.4806	15.082	16.5601	15.6935	14.4683	14.9742	15.5019	16.2156	14.7345	16.4459	15.7826	15.7995	15.6807	15.5455	14.9408	14.8372	15.7868	15.3196	15.952	14.8277	15.4539	15.0677	16.3108	15.9148
154.951	28.8246	154.951	154.951	15.6091	15.2881	16.4691	16.231	14.8704	17.1343	16.4077	16.0319	16.2318	16.4503	16.2236	16.3439	16.4318	16.0778	16.4207	16.11	14.4088	16.4049	16.3478	16.0513	15.8769	16.3244	16.2902	15.5213	16.1954	16.3637	16.0882
154.958	497.012	154.956	154.961	15.7697	16.5109	15.4575	16.1872	16.5052	9.3703	14.1973	15.3257	15.857	13.58	14.7962	13.9333	15.0718	13.8771	16.2283	16.2133	14.0076	16.2011	16.1176	11.9649	15.9141	14.2199	16.3639	9.7316	9.4685	14.125	13.9041
154.966	25.662	154.966	154.967	16.3755	16.6947	16.6635	16.9119	16.7627	16.7507	17.0032	16.8567	17.0261	16.8518	16.762	16.8196	15.2471	15.519	15.4525	16.8462	16.9034	15.6373	16.8176	16.9251	16.8224	15.3399	16.954	15.8037	16.9041	16.8791	16.8139
154.989	40.7009	154.989	154.99	23.0144	20.8645	22.1195	21.3823	20.935	21.6459	21.5607	22.3248	21.8672	22.6118	21.5559	22.3908	22.906	22.8347	21.8296	22.1257	21.0382	20.9042	20.9926	21.5488	20.7055	21.8727	21.83	22.5224	21.1272	22.3831	22.2656
154.99	349.289	154.989	154.99	20.157	24.3048	24.7726	21.1415	24.2328	24.193	23.8584	23.3916	24.402	24.0944	24.1165	24.1251	21.207	23.4999	23.2688	24.5615	24.5798	22.2853	22.0491	23.4622	21.292	23.729	23.4254	24.9071	25.1422	24.1011	24.2077
155.007	34.0291	155.007	155.008	16.2117	15.0628	15.1737	15.8811	17.3417	15.6352	15.7581	13.8893	14.8408	14.5403	16.5185	14.0886	14.3809	14.7618	14.8705	14.7992	14.9804	16.2745	14.7817	13.9562	14.6774	14.7399	14.7202	14.8804	14.3978	14.5249	14.5109
155.027	161.249	155.026	155.028	13.4214	9.9658	15.2947	15.6044	15.2923	15.4296	15.3525	15.267	15.2934	15.6919	15.4592	15.5316	15.2406	15.432	15.3779	15.2584	15.4276	15.5519	15.5204	15.9486	15.9116	15.9032	16.0013	15.9822	15.5815	15.2497	15.3882
155.07	86.3158	155.068	155.075	23.2412	21.695	21.3564	21.5057	21.5723	21.4597	10.9519	18.3676	18.4632	17.6294	17.6169	11.2865	18.2316	18.2672	18.7962	18.2579	18.1361	10.8885	13.1255	17.6765	17.6998	17.9306	17.7462	17.6073	18.0091	17.9799	18.0354
155.07	494.774	155.069	155.072	14.3858	15.647	15.7077	15.1559	16.4134	16.327	16.7544	16.5962	15.2272	15.6293	14.7985	8.2883	15.4176	15.9784	15.245	15.4387	16.4293	15.6703	10.9754	15.7717	15.753	15.9368	15.93	15.3625	16.8522	14.8872	15.393
155.081	81.623	155.078	155.085	19.7234	19.6084	19.7161	19.483	19.5672	19.6592	16.2671	17.3345	16.2383	16.2496	16.0037	15.6912	16.1186	16.2735	16.1536	16.3294	15.971	16.066	15.7294	16.1346	16.1364	16.362	15.7625	16.3015	16.8785	15.9153	16.1077
155.09	175.636	155.085	155.091	14.396	9.9658	9.9658	11.3032	9.9658	9.9658	14.1446	14.8303	14.0543	10.8356	9.9658	10.6867	11.879	13.5972	11.1777	11.4906	9.9658	13.6897	15.1311	16.0368	14.0618	13.8135	15.274	14.4334	15.887	14.2452	14.1154
155.106	543.693	155.106	155.107	13.5612	15.5853	14.0021	9.9658	16.1958	16.073	15.98	15.9003	15.8839	16.2035	15.5955	16.1525	16.1354	15.9895	16.0352	15.108	15.9865	15.1085	14.3015	14.9976	15.9125	15.9128	15.8998	15.9526	15.9984	15.8997	15.8384
155.106	120.746	155.106	155.107	16.4387	16.5494	13.6645	16.5579	16.6821	16.6992	15.5039	16.3932	16.4019	16.6582	14.7058	16.4711	16.4124	16.4102	15.6905	16.3787	16.4571	16.316	16.2589	16.0398	16.0125	13.9094	14.1247	16.0425	16.1975	12.9374	14.0674
155.142	236.414	155.142	155.143	16.0383	14.7453	13.3201	13.9119	13.6513	15.2736	14.7935	14.1772	15.504	13.1193	13.195	14.4758	9.8005	12.4264	14.9382	14.7155	14.6325	14.6649	14.9457	14.7597	14.9427	14.8622	11.7804	13.8803	14.5689	14.9689	13.7394
155.948	28.653	155.947	155.949	14.8976	16.312	16.3594	14.5145	14.3999	16.5098	16.3113	15.8552	16.1252	16.5562	14.8072	15.9301	15.887	16.2213	16.3761	14.5019	14.4912	16.1219	16.0905	16.0511	16.3851	16.413	16.0989	16.5237	16.4982	16.176	16.3081
155.966	22.3212	155.966	155.966	13.869	14.9267	12.6497	13.507	13.4453	12.9243	13.6789	13.7609	13.3627	13.322	8.5429	13.357	13.3597	13.3066	13.639	13.4138	13.1608	13.2569	13.0884	13.0726	13.5626	13.2546	10.3629	13.142	13.3782	13.4743	13.5215
155.993	72.6669	155.992	155.993	19.664	19.4713	17.887	18.2427	17.9982	19.4214	17.7966	19.5012	17.4406	18.2054	17.4195	17.6819	17.9628	17.7221	19.8217	17.2612	17.5677	17.4583	17.2555	16.9869	17.4643	18.2964	17.8993	18.8355	17.8894	19.5774	17.7783
156.026	111.625	156.022	156.026	16.3695	16.5522	16.6471	17.0065	17.0485	17.1827	16.9153	16.1527	15.4962	17.1965	17.1532	17.2326	16.265	15.6844	15.59	16.1526	16.2495	16.2236	16.1164	15.9213	16.0412	15.8999	15.615	15.5291	14.8114	15.9687	14.8267
156.042	75.0543	156.041	156.045	18.291	18.8134	18.3945	16.3397	16.7366	16.0226	18.7442	18.7018	18.6805	17.3764	18.2376	18.4282	18.6401	18.7361	17.7596	18.6236	18.9004	19.063	17.2345	18.725	18.5759	17.548	17.7068	18.8042	18.5433	17.4261	17.5906
156.049	515.728	156.049	156.05	11.6112	13.4813	9.9658	13.8171	14.1108	13.9867	14.9734	11.1678	15.8706	14.6915	14.2847	13.6481	14.8937	13.9278	13.5838	14.837	14.7023	13.662	13.7267	14.8985	14.251	14.3366	14.2089	15.0417	14.571	15.1751	11.643
156.157	188.076	156.157	156.157	13.3396	9.9658	9.9658	9.9658	9.9658	9.9658	9.9658	13.9271	13.9676	13.301	12.7161	10.7561	13.8794	13.1295	9.9658	13.9728	14.2057	11.6133	13.3145	13.8531	13.456	13.7946	10.5876	14.5967	14.1032	13.7784	11.1016
156.965	512.097	156.965	156.966	13.4866	16.1685	14.1602	9.9658	11.3237	9.9658	12.9332	15.4003	9.9658	15.1324	14.7885	15.1686	16.2437	13.9915	14.9486	13.4154	9.9658	16.6239	9.9658	9.9658	9.9658	15.9421	15.9633	15.6995	14.0069	15.0872	15.166
156.965	16.7791	156.965	156.965	13.8276	13.1538	14.2179	11.2267	13.7665	13.6971	14.289	14.1326	14.2452	11.2075	12.6327	13.9	13.2907	13.2455	14.0906	10.5806	14.0653	14.2151	11.1124	14.0304	14.1107	14.2628	14.1174	14.1174	14.2317	14.1097	11.4176
156.99	43.0709	156.99	156.99	17.1369	15.9561	14.5753	16.2646	14.1468	15.6183	15.22	14.8635	14.9081	14.7604	15.2308	15.8851	15.5271	16.0346	16.0352	14.4357	15.3381	14.7837	14.6745	16.3829	14.4322	15.6747	15.2358	15.9776	15.2035	16.0335	15.2556
156.99	304.523	156.99	156.99	12.432	18.1423	18.4537	18.4563	18.1337	18.2179	18.9533	16.5734	15.3515	18.0076	18.0431	18.8778	18.1783	17.1806	17.2008	19.1245	17.9135	18.0211	18.8122	18.8539	18.7755	17.3773	16.9832	18.5474	18.8081	17.333	15.4971
157.005	440.987	157.005	157.006	13.2568	13.9115	12.9579	15.3198	13.9726	13.74	14.7249	14.4549	12.5285	7.4268	9.9658	8.2038	6.0295	7.2686	12.9515	14.4776	14.4907	14.2579	14.1727	14.6244	13.9618	7.6076	9.9658	6.6963	7.5044	13.9745	14.4818
157.028	550.743	157.028	157.029	13.2676	13.8773	14.1452	13.5822	13.2152	13.0819	9.9658	10.7268	14.2157	11.2993	9.9658	11.0762	9.9658	8.5993	13.554	9.9658	9.6877	12.6699	7.2356	9.9658	9.9658	13.1723	12.3727	8.5081	9.9658	9.9658	9.9658
157.049	470.771	157.048	157.049	13.8489	13.3524	14.9399	14.2001	14.0962	14.1392	14.6104	13.3089	14.9622	14.5452	12.1884	14.2192	13.9505	13.5752	14.1044	11.0235	13.7394	12.9708	10.7607	14.7652	14.3763	14.2478	12.5413	13.5138	11.0875	12.7852	13.0326
157.07	54.3489	157.07	157.071	19.6433	19.5374	19.5097	19.3432	19.3493	19.2572	15.852	16.2317	17.191	16.793	16.2218	16.037	16.7198	16.1368	15.8351	14.9305	15.9975	16.8547	14.8292	15.3626	13.357	15.0918	15.8381	15.1908	14.857	14.9622	15.5746
157.073	552.538	157.072	157.075	16.3345	16.9178	16.8826	16.2066	16.2728	16.2753	11.7345	11.8566	11.7277	13.1322	10.4246	11.539	12.1614	12.7954	12.2636	10.3911	11.0232	12.8785	11.1041	12.812	10.8173	10.4138	10.2049	10.4977	9.2828	12.2701	11.1235
157.083	56.5749	157.083	157.084	18.8613	18.71	19.3044	19.5056	19.0343	19.5854	18.8477	19.2897	19.197	19.6358	19.5856	19.5489	19.0868	19.0849	18.9579	19.2914	19.3225	19.3638	19.3928	19.3402	19.3042	19.4493	19.2797	19.4706	19.1413	19.087	19.0949
157.097	127.399	157.096	157.1	15.0134	13.7788	14.415	13.8571	11.2524	12.8986	13.7468	12.8764	14.3726	14.1939	13.6661	13.8383	14.106	10.3685	13.9609	14.2524	13.9294	14.5378	12.6347	15.3932	14.8178	14.5715	14.1908	13.6643	13.3771	10.9974	13.4024
157.097	471.743	157.096	157.102	15.307	14.0128	11.4863	13.5743	14.9313	15.0653	13.1948	15.0869	14.3493	14.821	14.9346	14.1109	15.9646	15.8216	15.3125	14.9704	13.433	13.7866	13.9344	13.8219	13.5446	13.7565	15.4988	14.143	14.9422	15.2842	15.4416
157.122	110.046	157.121	157.122	15.8078	15.5516	14.0658	15.493	10.2231	15.5404	12.1476	15.2998	14.4123	14.512	15.431	15.5461	14.6217	15.0946	15.2029	12.671	13.0909	13.2231	14.3159	14.636	15.0743	14.8316	14.8509	14.3632	13.991	14.9489	13.5419
157.133	128.974	157.132	157.133	16.492	16.8866	16.5434	17.4881	16.7789	17.6538	18.2062	18.21	18.2513	14.4168	18.9836	13.6278	18.1651	18.1986	18.2408	18.5076	18.5895	18.4479	17.2372	17.6077	18.9072	9.9658	18.5915	17.3834	16.9497	9.6796	18.2844
157.133	521.482	157.132	157.133	15.4113	14.9815	11.5108	14.6724	15.0447	15.8757	15.5443	15.4242	15.3232	14.6131	14.4561	9.9658	12.0527	14.4659	12.4519	14.7323	13.8713	14.3034	14.8258	15.0854	14.8062	14.8553	14.7417	14.6211	14.1846	13.3553	15.8489
157.178	102.45	157.178	157.178	16.6419	9.9658	15.5182	17.5071	9.9658	17.4948	16.7197	17.4219	15.9535	17.5279	9.9658	17.6287	16.5904	17.7341	17.976	16.8178	17.6408	17.3937	16.6326	15.7317	14.9102	17.4572	15.2145	17.531	14.9667	17.5508	15.7447
157.928	344.121	157.928	157.928	14.3254	9.9658	15.263	16.0174	9.9658	16.4636	16.8134	16.7686	15.0545	14.4775	13.6188	15.7536	13.1883	13.9639	13.1123	15.7776	16.8753	16.1412	16.3809	9.9658	16.1014	16.3231	16.2153	16.0452	16.3365	15.2039	16.3012
157.928	528.745	157.928	157.929	14.2673	15.6109	9.9658	13.9135	13.7525	14.5403	13.832	13.7118	14.1244	14.225	13.8652	14.2714	10.4082	8.725	13.3583	14.1463	13.9922	13.9681	14.1691	14.051	14.1675	14.1981	11.0016	13.9454	14.3278	14.1562	10.4858
157.929	71.7566	157.928	157.93	15.8644	13.136	15.6052	14.5287	11.1855	15.4457	15.3206	15.3107	14.2767	13.5571	14.0857	15.3314	15.5161	12.5329	14.154	15.4346	15.5504	15.418	14.139	14.1437	15.2273	14.6545	13.541	14.2571	13.9464	12.0974	15.3963
157.934	29.8658	157.934	157.934	17.0899	16.2693	15.6891	15.2303	16.7423	15.4917	16.7042	16.5656	16.2723	15.7166	15.5482	16.6167	15.9725	16.5813	16.8054	16.6398	16.7869	16.3693	15.5092	16.3875	16.5312	16.5374	16.6796	15.9821	16.6478	16.0749	16.5074
157.98	68.0518	157.98	157.98	17.856	18.0483	18.1703	18.0879	18.2144	18.1555	15.6486	16.1004	15.5709	14.8506	15.7454	15.0208	15.5357	15.3971	15.5545	15.0749	15.1808	15.2347	14.5706	14.6766	14.3988	14.9344	14.8228	15.1893	15.0836	14.9628	15.1681
157.988	341.915	157.986	157.988	15.1486	15.0126	15.0065	14.735	15.829	13.9632	15.5974	13.718	15.0329	15.056	15.7857	15.9835	14.7832	14.0857	13.3463	14.2786	15.4713	15.4796	15.4321	14.5669	14.5314	11.3857	14.8882	15.2048	14.8222	15.0767	14.973
157.987	16.5974	157.987	157.988	13.3225	13.594	13.4253	12.3514	14.0378	13.1935	13.48	13.616	14.0061	14.3891	13.4001	13.7829	11.2379	13.4649	14.2521	13.3212	13.3635	11.6353	10.7939	13.9346	13.4336	14.1875	14.1061	13.5688	13.4101	13.8248	11.2525
158.002	31.216	158.002	158.003	19.0579	20.0461	18.449	20.1161	20.0996	20.0347	19.0719	19.0779	19.7369	19.9822	18.8413	19.7066	19.3518	19.5042	19.3018	19.2766	19.4105	19.5148	19.359	18.9649	19.5101	19.1403	19.6269	19.4417	19.1686	18.8601	18.9234
158.083	130.712	158.076	158.09	18.6397	18.4542	18.5134	13.0533	14.8448	12.3322	15.6719	15.2475	12.3201	15.924	15.2624	14.5417	15.3504	15.14	15.812	15.5794	15.7107	15.8505	15.95	14.6433	15.2114	14.2783	14.0552	12.8314	14.4287	15.9336	13.3626
158.08	542.364	158.078	158.083	14.9675	13.2273	9.9658	9.1825	13.4914	14.8857	14.6444	13.6961	13.3087	13.6796	14.4958	14.4332	15.0225	14.8142	15.077	13.3938	13.1099	14.7577	15.0078	9.9658	13.7727	14.9314	14.918	14.8467	15.0134	14.9842	9.0843
158.096	31.129	158.096	158.096	18.6462	18.6197	18.6432	18.5079	19.5318	18.5938	18.6046	18.7068	18.9029	18.976	18.8586	18.0006	18.7911	18.4496	18.5701	18.6172	17.9865	18.2075	18.2834	16.9291	18.2545	17.5517	17.7594	16.9844	17.8838	17.1256	17.419
158.117	46.9638	158.117	158.118	15.4672	15.6433	15.4659	15.2109	15.583	15.7785	15.7787	14.1424	14.3152	15.7819	15.409	15.6967	15.1438	15.6492	14.4966	15.6805	14.9907	15.6028	17.4413	16.526	16.4456	17.3557	16.5478	16.5574	17.3667	17.4948	17.464
158.153	54.1058	158.153	158.154	18.1338	20.4453	18.5239	18.1854	20.4404	18.653	19.6647	18.9011	20.2891	20.2553	18.2775	18.1083	21.7038	20.2364	18.7628	19.4255	18.6395	20.4241	18.6515	19.1051	20.4019	18.2887	17.8876	18.0376	18.4458	17.2386	17.2818
158.927	60.4634	158.927	158.928	16.3953	15.6615	15.8224	15.8069	15.8356	9.9658	14.7362	9.9658	17.411	15.3504	16.5187	14.2954	9.9658	16.1669	15.943	15.9914	15.818	9.9658	16.1106	17.3424	17.2724	15.8691	15.6888	17.3312	15.949	9.9658	9.9658
158.971	576.96	158.971	158.971	10.8273	15.4781	15.5713	12.8734	13.8446	13.4654	13.4398	13.3431	10.831	13.5784	13.7189	13.6922	9.9658	9.9658	13.2928	13.3953	13.674	13.9928	9.9658	13.7822	13.4129	9.9658	9.9658	9.9658	9.9658	9.9658	9.9658
158.971	37.6843	158.969	158.973	13.2825	14.6919	14.424	15.3936	15.0902	15.0789	15.4704	14.0925	14.6723	14.4659	13.6903	14.7144	9.9658	9.9658	14.0057	16.1003	15.5531	15.7961	9.9658	15.2786	15.5744	9.9658	9.9658	9.9658	9.9658	9.9658	9.9658
158.982	40.2932	158.98	158.987	14.8047	16.0389	14.619	12.7616	16.7753	16.2232	16.2058	15.9529	16.6021	16.8695	15.688	16.6774	16.0835	15.5327	15.9703	16.8555	17.0363	16.0135	16.9748	16.6161	16.481	16.3783	16.5823	16.5188	16.4378	16.11	16.2942
159.006	31.9324	159.006	159.006	14.0161	14.5086	14.5855	14.8841	14.5705	14.9393	14.8062	14.2125	14.9546	14.9226	15.2467	14.3661	14.6168	15.197	15.7056	14.676	14.7089	15.0982	15.7559	14.8007	15.1698	15.3582	15.0161	15.1113	15.6738	14.8433	15.7653
159.026	57.8081	159.022	159.033	17.1428	12.6956	16.9745	16.9535	17.021	16.8192	16.5332	16.5427	16.6641	17.4042	17.2802	17.5639	17.1981	16.4022	17.2111	17.1894	17.4556	16.8927	19.1598	18.6404	19.1277	10.4199	18.9209	19.2154	18.6604	11.3943	19.3254
159.049	70.5336	159.046	159.05	14.9555	16.7747	16.5381	18.0403	17.9047	17.602	18.7676	18.7622	18.8112	19.0883	19.0581	19.0383	18.631	18.8394	18.7201	18.8609	18.7314	19.0179	17.7846	17.2797	17.4216	17.2873	16.5646	17.4222	17.306	16.9291	17.4531
159.048	551.944	159.047	159.048	14.8287	14.9425	15.4146	15.6268	15.5262	15.4332	14.2829	7.212	12.0441	12.488	14.2033	13.4469	12.719	12.8807	13.2345	12.2461	7.4146	12.3262	7.3559	13.2715	13.6032	12.8496	6.6494	7.3729	13.7962	14.276	7.334
159.091	65.8111	159.09	159.092	16.5266	16.8913	16.9869	16.9434	17.0957	16.7416	16.1692	18.1268	17.0574	17.6204	18.3896	18.0017	17.6465	17.7313	17.4375	17.4658	17.549	17.8212	17.2443	17.9642	17.7171	16.8351	17.8385	18.474	18.1316	17.2776	17.8764
159.091	466.778	159.09	159.091	14.597	13.8024	14.0881	13.9822	14.1017	14.5794	13.2547	14.8565	13.7845	15.7712	15.8002	13.7525	11.096	15.2242	14.8929	13.9798	14.1067	14.7936	14.5397	14.043	11.6034	11.1684	13.6049	13.1122	12.4509	12.2661	14.1225
159.099	32.5786	159.095	159.1	16.4558	15.6815	13.975	15.1322	14.9777	15.7838	15.913	15.5176	16.0403	15.8514	15.509	15.3425	15.5551	16.1251	16.0689	14.7252	15.4253	15.5566	15.5919	15.3707	15.4858	14.7664	14.5984	15.8288	16.3311	15.3679	18.2184
159.929	42.7005	159.926	159.931	15.7986	15.2766	14.4874	14.8892	17.0973	16.4593	14.8025	15.084	15.5028	15.8983	15.3884	16.4093	14.8459	15.1683	15.5601	15.3607	15.0462	16.104	15.1368	14.8103	15.0104	14.4796	14.989	15.7842	14.7677	15.0733	15.1774
159.929	535.37	159.929	159.929	15.6244	14.4454	15.0374	14.0198	14.2309	13.565	14.2866	10.0527	14.0837	14.3709	14.1644	14.6511	9.3694	11.4268	12.3017	13.8916	14.0887	14.3245	14.0922	14.2123	14.2498	14.297	11.2645	12.2031	14.5243	9.619	14.2049
159.946	527.381	159.946	159.946	17.0324	18.145	18.2007	17.22	17.2106	17.246	17.3686	17.3479	17.3498	17.5563	17.5784	17.6003	17.3966	17.4152	17.3119	17.5787	17.6363	17.6551	17.5169	17.4646	17.4812	17.3509	17.301	17.3959	17.1594	17.2043	17.1294
159.967	46.6472	159.967	159.969	19.3601	18.3036	18.7274	19.0858	18.5123	18.7325	18.4654	18.6465	18.761	19.0381	19.2763	19.4823	18.6054	19.4472	19.1628	19.6317	19.7153	19.5253	20.0194	20.6715	20.2244	19.04	19.1824	19.8143	18.5427	18.8824	18.8697
160.006	456.035	160.006	160.007	14.0605	16.4115	14.6652	16.4017	16.5157	16.1735	13.9278	13.8067	15.4086	16.4494	16.169	13.7414	15.6619	15.4368	15.6206	16.2722	15.4511	15.8196	14.9333	14.8803	15.3929	13.0531	15.7492	14.4606	14.7823	14.0006	15.6725
160.027	44.7584	160.024	160.032	13.8504	13.4898	14.2828	14.3529	13.8683	13.486	14.5374	14.1706	13.8544	15.1803	14.5609	14.6039	15.3368	16.076	16.0841	14.6673	15.2761	14.8472	15.4542	15.9347	15.8636	15.3877	16.3193	15.83	15.6302	16.2091	16.2258
160.042	507.323	160.042	160.042	19.9386	20.2831	20.3039	20.6628	20.6762	20.5997	20.9333	20.952	20.9345	22.0835	22.1375	22.0849	21.0454	21.0317	20.9837	21.4329	21.4866	21.5348	21.5434	21.5618	21.5123	20.8905	20.8711	20.9181	20.4059	20.4386	20.4424
160.05	527.187	160.048	160.052	17.1891	17.8969	17.7546	17.1099	17.1574	17.1047	13.109	13.8664	12.7914	14.9133	14.2138	15.5947	14.5933	14.6182	14.2483	12.6924	14.0381	13.4712	9.9658	14.1912	14.1958	13.528	14.6412	13.0665	13.0011	13.4224	12.7753
160.061	551.075	160.057	160.064	17.3825	17.3618	18.0692	17.4074	17.4132	17.43	12.6952	12.8635	12.8873	14.4637	11.9634	12.0278	12.5538	12.2918	12.0567	11.2691	12.2992	12.7591	11.943	10.3238	12.5456	12.4738	11.2091	13.5855	13.6884	11.7726	13.6001
160.076	185.759	160.075	160.079	14.2939	14.2825	11.4821	14.7687	16.2189	14.6407	9.9658	16.3018	15.9566	14.2078	16.3378	16.2883	14.3678	15.9733	14.6195	15.1735	16.2697	14.9734	19.207	15.5814	14.9859	14.9374	15.1472	15.0673	19.255	16.4564	19.1214
160.084	108.135	160.083	160.084	17.4039	18.8167	17.9833	14.3453	12.2302	15.2893	13.4636	11.2748	12.8307	19.1464	13.341	11.7033	18.5627	14.9982	18.5976	10.9881	13.5502	18.7267	11.3056	17.7624	14.0456	17.9798	17.5369	17.9739	11.1939	18.9714	17.9719
160.927	88.1688	160.927	160.928	16.6808	18.3653	15.309	17.9321	17.8365	17.8589	17.8727	17.8695	18.3406	16.6226	14.0508	17.8724	17.066	18.3268	17.8706	18.3258	17.9056	17.8961	16.417	16.5775	17.8257	17.024	16.5644	18.2691	18.2169	17.7839	18.2964
160.966	58.3721	160.964	160.968	18.157	17.2667	16.5832	17.6704	15.9679	15.8251	18.1774	17.0391	16.9928	17.6239	17.9122	17.5794	15.5389	17.149	17.2215	17.2555	18.4458	17.2928	17.7603	17.5187	16.8629	17.6987	17.673	18.5248	17.3499	17.5584	17.4103
160.965	376.19	160.964	160.967	11.992	19.2739	16.4916	15.6606	18.913	18.7417	16.0653	18.3541	18.1743	18.2672	12.2537	17.1737	7.563	11.4718	15.445	18.7079	18.6842	18.6567	15.9587	16.5103	16.0886	15.6406	15.0702	17.1114	17.4555	16.8539	16.8488
161.012	25.5436	161.012	161.012	13.9947	13.6623	14.9639	14.0922	14.1177	13.9005	14.0342	14.3805	14.174	14.2837	15.1611	14.4489	14.7276	14.1451	14.3619	13.9058	15.8783	14.1666	14.1878	14.0928	13.6185	14.3033	13.813	14.2005	14.5156	14.1103	15.6688
161.012	435.564	161.012	161.012	13.2516	15.2193	16.0082	15.7124	15.1603	15.0782	10.7164	14.1314	12.8975	15.5666	15.8919	13.7439	15.777	15.8577	16.3694	14.6908	14.1821	14.0598	15.0971	16.4238	16.1199	15.5665	15.6277	15.4329	14.4912	16.1867	16.0368
161.04	538.159	161.038	161.042	18.2378	18.7422	18.8926	18.3138	18.3368	18.2565	11.5242	12.8248	11.1119	9.9658	9.9658	9.9658	11.6633	11.4589	11.8327	12.6743	13.3233	13.5134	9.9658	10.034	13.4476	12.3459	11.1309	10.8412	12.0369	12.1956	10.7717
161.049	109.716	161.046	161.052	15.8396	8.9716	15.8481	15.3278	16.32	16.8066	14.7343	16.9095	15.4859	17.0917	15.1684	14.312	14.1759	16.2886	14.5813	13.537	15.8385	13.7188	16.352	15.1767	15.8696	14.1675	14.9273	15.7052	16.1305	14.4536	16.1
161.046	530.721	161.046	161.048	17.3565	18.2997	17.7755	17.353	17.4368	17.3952	16.8782	16.8319	16.8767	18.1622	18.2867	18.2234	17.0291	16.9863	16.9305	17.379	17.396	17.8628	17.4781	17.4561	17.3865	16.4126	16.494	16.7227	17.1024	16.1047	15.8323
161.058	150.28	161.055	161.061	16.4751	17.3713	17.2543	17.5775	16.0364	16.6476	12.7653	13.0598	13.8832	14.2683	15.4195	12.8949	13.5866	14.5761	12.3629	14.7645	13.9442	14.4534	14.3387	14.41	11.2269	14.3733	13.0635	14.6166	13.6639	14.9786	12.3369
161.058	525.568	161.053	161.061	21.366	21.9812	20.6925	21.3123	21.3696	21.2813	16.5953	16.5846	16.6106	18.5969	16.4255	15.5222	16.8722	16.8824	16.6614	16.6807	16.6286	16.63	16.5131	17.1071	16.4739	16.8347	16.7072	15.8954	17.5663	16.6726	16.7523
161.07	141.735	161.069	161.071	15.3555	15.0561	15.5468	15.7314	15.6327	15.4414	15.9777	15.8979	15.8713	15.9144	15.9692	15.1671	15.3195	15.4128	15.8505	15.6638	16.0642	14.3629	16.0043	15.8188	15.9291	15.9122	16.1755	15.9172	15.9269	16.0625	15.8428
161.096	103.128	161.095	161.096	12.963	15.5325	15.9509	15.6986	13.9369	14.6348	14.7001	14.4285	15.7284	14.1351	13.3548	14.5007	14.1827	14.6315	13.1147	15.4305	14.0244	14.552	14.178	15.622	14.4872	14.63	14.7657	15.7688	15.6721	15.699	15.7206
161.107	192.383	161.107	161.107	12.77	12.3546	14.2566	14.2361	9.9658	14.9093	13.8088	14.2112	13.0095	10.6733	14.2176	13.5421	13.5497	14.5772	13.4452	13.7094	14.3876	11.0417	13.4889	14.4824	14.1772	12.6565	14.1801	13.3986	13.1937	14.0244	10.9057
161.132	207.119	161.131	161.134	10.9774	13.6859	13.3508	14.275	11.024	14.6338	14.9461	15.4782	14.2899	14.8945	14.7396	15.397	15.9317	15.1576	15.1141	15.7014	15.486	14.0509	15.1801	14.7874	15.0629	14.8225	15.2589	14.8928	15.5353	15.5529	15.4697
161.132	524.455	161.131	161.132	13.8426	14.7789	14.2247	14.945	12.9027	14.5452	15.2759	15.2187	14.9288	15.3724	15.2443	14.7026	15.8094	15.0675	13.9346	14.6214	14.6249	14.6422	14.0372	14.477	14.6669	14.2929	13.5637	15.715	14.7019	14.3195	15.4423
161.536	84.8744	161.535	161.536	16.1944	16.7991	16.9921	17.4817	16.5161	16.6366	14.2623	13.4644	13.5121	12.0647	9.9658	10.5451	13.9572	14.2357	13.6101	10.7226	11.5945	13.7127	10.8419	9.5036	9.4885	9.2255	11.5342	10.4901	14.3289	11.5066	11.9142
161.899	508.415	161.898	161.9	12.7899	10.7919	14.4186	14.5331	11.2126	9.9658	12.6053	12.936	13.2398	14.2572	13.0284	13.7043	14.6442	10.8311	14.349	14.0915	14.3882	14.5753	13.5354	9.9658	14.7338	13.93	13.1052	14.4512	10.8724	12.6353	13.8402
161.93	28.0968	161.927	161.93	14.747	9.9658	9.9658	9.9658	15.4389	12.5916	14.8766	15.4817	15.1955	15.3939	15.4534	15.1097	15.3361	15.3271	14.611	15.2361	15.4294	15.0836	15.591	15.43	15.4621	15.0153	15.2452	15.0687	14.5395	15.2437	15.3932
161.979	524.776	161.979	161.979	15.7121	16.8674	16.9376	15.8304	15.6794	15.9236	15.7873	15.7507	15.7908	15.8547	15.9802	15.8395	15.7375	15.7763	15.7642	15.9638	15.9164	16.0143	15.9107	15.8451	15.8089	15.7361	15.6369	15.5367	15.539	15.5864	15.4502
162.011	524.444	162.01	162.012	11.9001	15.9465	15.9496	13.4457	9.9658	12.9423	9.9658	9.9658	9.9658	12.6557	7.9088	14.1615	14.0355	9.1685	9.9658	9.9658	9.9658	7.2749	7.5824	9.9658	9.9658	9.9658	9.9658	9.9658	9.5823	13.4077	13.4296
162.021	102.631	162.021	162.021	16.6511	16.3783	17.0424	17.2536	17.0925	17.0435	16.9054	16.8737	17.188	17.9027	17.9817	17.9327	16.89	16.8662	16.9467	17.2133	17.578	17.387	15.3014	14.4074	14.9658	14.3668	12.1364	13.8151	13.7501	12.5367	14.1402
162.033	551.377	162.033	162.033	16.5408	17.2392	16.3689	16.8715	16.1953	15.7933	16.1052	16.1477	16.0452	9.9658	17.5815	9.9658	16.3741	16.234	16.2757	9.9658	16.7395	9.9658	9.9658	16.1386	9.9658	9.9658	9.9658	15.9412	15.3307	15.1214	15.2369
162.034	89.0795	162.033	162.035	18.7089	19.5521	19.4096	19.6542	18.2053	19.6154	16.2226	16.3802	16.453	15.5412	15.5392	15.172	16.394	16.7381	16.6411	16.309	16.4508	16.1245	16.1521	16.3065	15.6558	16.1915	15.6832	15.9733	16.2693	16.0278	16.6473
162.047	129.757	162.043	162.053	17.7952	17.5895	17.8179	17.8544	18.0173	18.0681	15.2125	14.7381	15.1778	14.1051	15.2058	15.0069	15.449	15.1732	15.3635	15.0052	14.3434	14.4444	13.7812	13.8978	12.0671	14.2588	13.3001	14.0326	11.859	12.0061	13.5173
162.057	91.5177	162.053	162.058	20.8362	20.2146	20.8016	19.6382	20.7902	20.4611	16.7437	17.0141	16.4146	16.6667	16.6292	16.0464	16.096	16.5191	16.161	16.9188	16.8948	16.6974	16.731	16.6801	16.8827	16.9418	17.0575	17.0038	17.0903	16.871	16.9314
162.038	508.492	162.038	162.041	16.5433	17.2392	17.3225	16.1192	16.9003	16.6305	16.0564	16.1059	16.0431	17.354	17.474	17.4009	16.3218	16.2046	16.2211	16.632	16.7073	16.7408	16.1622	16.8151	16.7752	16.1881	16.1302	16.1911	15.719	15.5426	15.6532
162.046	545.927	162.045	162.049	22.1789	22.7711	22.9301	22.1523	22.145	22.1035	17.7005	17.7015	17.7095	19.1982	17.6221	17.6159	17.8276	17.7113	17.7087	17.6852	17.747	17.7845	17.6375	17.587	17.5943	17.6679	17.5563	17.6052	17.6736	17.684	17.6991
162.058	547.997	162.058	162.058	24.5189	25.1438	25.1624	24.5015	24.4992	24.4775	20.2409	20.2461	20.2168	21.6159	20.1837	20.1322	20.3227	20.2545	20.2287	20.2449	20.2808	20.2939	20.1342	20.1258	20.1301	20.1636	20.0919	20.1283	20.2222	20.1919	20.1844
162.075	124.416	162.075	162.075	13.258	9.9658	9.9658	13.7319	14.4959	13.7154	13.9212	17.0459	14.2991	14.2845	16.6111	16.7948	14.0884	13.9501	13.5608	14.1078	14.1152	14.2888	15.0338	14.9572	15.1095	15.4029	15.3061	15.31	15.1066	14.787	14.9466
162.112	94.6888	162.111	162.113	16.0375	12.9538	14.7365	11.7617	14.6277	12.9482	19.3292	17.9611	18.8724	18.8104	18.5352	19.3864	19.208	19.1161	18.8716	19.2949	19.3695	19.1778	19.2749	18.958	19.3636	18.7439	19.1656	19.4909	19.0424	18.8207	14.3079
162.112	456.161	162.112	162.112	14.6636	14.3769	14.3759	13.8496	14.637	13.8336	10.7281	13.5802	13.9537	14.171	13.0581	11.3502	14.2496	10.9304	10.6719	12.8459	13.2118	13.3013	13.6536	13.7	13.873	13.0445	13.8337	14.1524	10.5732	12.4152	13.1409
162.127	154.308	162.125	162.127	16.1581	10.9143	14.8788	14.6626	13.8446	15.3071	15.1794	14.6188	15.242	15.3392	15.6738	14.8734	12.0012	15.3677	15.7568	15.8046	15.552	15.7337	15.6131	14.7432	14.6257	14.9559	14.2193	14.7616	13.9352	15.458	12.1282
162.127	489.929	162.125	162.127	10.9463	10.4598	13.4428	13.85	14.18	14.8521	12.6068	13.5643	13.6933	12.8537	13.6463	13.3963	14.565	13.9518	14.446	11.2345	12.7894	13.1163	12.8611	15.0853	13.2012	13.925	11.7381	15.0411	11.1594	13.1333	13.6135
162.537	161.918	162.537	162.537	15.5402	16.5564	16.6807	16.7458	16.6497	16.6658	16.4114	16.5217	16.4928	17.1285	17.1356	17.027	16.3909	16.4175	16.4433	16.7344	16.7569	16.6828	15.6248	15.5208	15.6833	15.6591	15.8519	15.6823	15.5083	15.3755	15.4055
162.984	33.5183	162.983	162.984	18.7777	17.1175	17.6148	17.6934	17.1848	17.477	16.9785	17.162	17.1837	17.55	17.3473	17.2595	17.2332	17.0155	16.7952	17.6216	17.0812	17.2558	17.0928	17.3643	17.2121	17.1	17.195	16.848	16.9098	17.0701	16.975
162.984	231.001	162.983	162.984	15.2104	10.0657	16.0871	14.1137	12.6138	14.3267	13.4911	14.2896	14.3163	15.0031	13.1549	15.4743	14.4995	12.6675	10.6236	10.7479	14.2522	15.0364	10.9136	14.4626	13.4262	15.2275	13.2332	11.3739	12.8952	13.2615	10.7797
162.997	109.097	162.997	162.998	13.9821	15.0388	13.5416	14.3512	13.9688	15.7646	14.131	14.1876	13.9442	15.0152	15.1767	15.1788	14.7894	14.7609	14.2371	14.6436	14.9349	15.1402	15.6332	15.781	15.6515	15.6068	15.8579	15.7694	15.1209	15.1412	14.9351
162.998	538.554	162.998	162.998	12.5836	14.6898	14.7458	14.2859	14.0209	14.157	13.3085	11.3125	13.77	14.1901	11.508	11.1988	11.0679	13.9557	10.9126	13.8096	9.3572	11.0366	9.5159	14.0432	14.2164	11.046	14.0391	8.9957	12.9091	11.6036	11.7692
163.009	102.425	163.008	163.009	16.3962	15.9959	16.418	16.2718	15.914	16.1842	9.9658	11.8139	10.6957	9.9658	9.9658	9.9658	11.0905	9.9658	9.9658	9.9658	9.9658	9.9658	9.9658	9.9658	9.9658	9.9658	9.9658	9.9658	9.9658	11.6477	9.9658
163.017	195.152	163.017	163.018	16.3891	16.7623	16.5596	16.8218	16.8873	16.9225	16.6049	16.7129	16.6897	17.1913	17.0473	17.0498	16.4955	16.6717	16.6663	16.8768	17.0009	16.7907	16.883	16.8867	16.951	16.8181	17.0332	16.8606	16.6245	16.706	17.0336
163.036	108.456	163.031	163.039	17.8016	18.7129	18.4498	18.382	18.272	18.0952	17.0997	17.0923	17.1746	16.7107	16.8617	17.1	16.961	17.0958	17.0486	16.9584	17.1067	16.9651	16.4321	12.8078	15.4952	16.505	16.7644	16.7126	16.6317	17.1152	16.6397
163.038	491.933	163.032	163.041	9.8715	16.6686	16.7329	13.6376	16.3337	16.0776	15.4553	14.4449	14.9662	15.8689	15.9421	15.1267	12.646	13.6078	13.7401	15.5619	15.6442	15.6333	15.0126	14.8323	15.6271	14.8175	14.7531	15.7896	13.9464	14.7883	14.8474
163.045	112.346	163.042	163.047	16.0493	14.9619	16.3039	17.0047	15.9978	15.8302	16.4313	14.9316	16.4375	15.845	17.6132	13.5344	15.6661	15.6742	17.4667	16.6808	16.8498	15.7957	16.6751	16.6823	17.1914	16.8804	17.4956	13.4098	15.389	16.0347	16.9141
163.053	155.856	163.053	163.056	16.3334	15.9621	18.0007	17.305	17.0363	16.9113	17.339	17.2567	17.1345	13.9064	16.8242	12.4964	16.9213	15.3663	14.1136	17.6615	17.617	13.5244	13.0144	15.0871	14.9303	14.9267	16.7601	16.3817	15.568	12.1825	15.3876
163.063	554.912	163.062	163.064	14.1796	14.7835	14.5898	12.2185	14.1993	11.1745	13.8198	8.6337	13.0655	7.6389	13.6383	7.7088	9.9818	9.9093	10.8345	12.8097	12.6914	7.9194	11.0149	9.3964	4.575	7.7502	9.9658	6.1231	4.3615	12.3242	9.9658
163.075	67.3768	163.074	163.075	15.0782	15.5974	16.0469	15.7465	15.1481	15.7455	14.8919	14.8226	14.6876	14.9944	14.7511	14.7155	13.9774	16.3747	14.9668	14.8311	14.7612	14.9246	14.7681	15.3404	16.6059	14.6802	12.7002	14.7896	14.9139	14.7472	13.4316
163.075	285.544	163.075	163.075	16.7678	16.7401	12.8887	17.1102	13.251	16.1106	14.013	14.9118	15.8956	16.9835	15.9196	16.4372	16.9632	15.6014	15.6458	16.889	15.0495	16.7758	15.3674	15.599	16.1496	15.2196	16.4019	15.8892	13.6157	15.7315	16.163
163.086	483.851	163.086	163.086	11.9216	14.6408	14.5103	14.442	14.082	13.8643	13.7249	13.7312	13.551	14.6478	12.8055	13.0473	13.1857	12.4718	12.3547	14.3339	14.2835	14.7537	13.1662	13.0451	13.5998	13.9724	13.8118	14.8997	11.0226	14.5885	11.0197
163.086	161.731	163.086	163.086	11.4632	13.2166	13.943	13.8894	14.9776	14.0325	14.2277	14.5896	14.8791	13.7525	13.894	14.8263	10.7654	14.4067	11.2421	12.717	11.1707	12.96	14.1055	12.8929	14.3367	14.8716	12.0753	12.74	13.2132	10.9546	10.7654
163.132	90.928	163.132	163.133	14.7654	18.7614	15.6581	15.8649	16.1122	16.116	16.935	15.6344	15.6673	16.6853	17.0181	16.8931	15.5755	15.8067	16.1337	16.1812	16.2051	17.2564	17.146	16.9744	16.8463	15.157	16.7969	15.8725	17.1599	15.5645	17.9295
163.987	24.3597	163.985	163.989	15.6526	15.2641	13.9916	15.2301	14.1353	14.201	14.9341	15.4967	15.3812	14.9216	14.2555	15.1669	14.7031	14.9152	14.5632	14.731	14.3622	14.2539	14.6803	15.3457	14.4181	15.4077	14.9478	15.469	14.8087	14.1794	14.9144
164.008	62.3236	164.008	164.008	14.7389	15.5997	16.1121	15.6988	15.3368	15.009	18.0231	18.002	18.0421	17.5179	17.6881	17.5948	17.9298	17.873	18.0234	18.0776	18.0125	17.9999	17.8689	17.8063	17.8729	18.0942	18.0983	18.0869	18.1865	18.1684	18.1742
164.03	75.2736	164.029	164.032	15.9083	16.9137	16.728	15.8526	15.8747	16.8103	11.8896	16.2851	15.9926	16.9688	16.5401	16.7134	16.0513	15.3918	16.4556	16.7022	16.6205	16.4418	12.0445	13.1645	13.3735	13.9166	13.9719	14.1091	13.4347	16.2636	13.671
164.038	107.613	164.036	164.04	15.9251	16.7102	16.2568	17.2019	13.2171	16.739	16.548	17.8181	17.8635	18.476	17.3909	18.4285	16.9918	17.0857	17.4549	17.1878	17.3164	18.1937	14.0584	16.8305	16.5214	16.5884	16.3149	13.9683	15.1629	16.6128	14.496
164.039	494.619	164.037	164.04	11.4382	13.9868	14.2849	14.8515	12.4558	14.2843	10.7566	13.0562	10.9106	14.4584	12.935	13.4853	13.5574	14.1233	14.9153	10.8311	13.0481	14.048	13.5881	11.5649	13.4245	15.0897	13.8049	15.4169	14.6717	15.089	14.9089
164.049	554.467	164.048	164.049	14.07	14.0299	14.6687	13.7544	13.7146	13.7438	9.9658	9.9658	9.9658	9.9658	9.9658	9.9658	9.9658	9.9658	9.9658	9.9658	9.9658	9.9658	9.9658	9.9658	9.9658	9.9658	9.9658	9.9658	9.9658	4.477	9.9658
164.063	546.266	164.062	164.065	15.8868	16.1772	16.1875	15.5289	15.4396	15.5003	9.9658	9.9658	9.9658	11.3316	9.9658	9.9658	9.9658	13.844	13.8626	9.9658	9.9658	9.9658	9.9658	9.9658	13.4626	9.9658	9.9658	9.9658	9.9658	9.9658	14.0021
164.07	184.722	164.068	164.071	13.181	15.0378	13.9895	14.3466	13.5994	15.2237	13.9479	13.506	13.5001	13.1234	13.7445	14.4987	13.8299	12.7088	14.6362	14.601	13.4236	15.0512	13.3385	14.8361	13.8776	15.589	10.7359	15.4712	13.232	15.7949	15.6424
164.07	502.165	164.068	164.07	12.223	14.8496	14.8019	11.2324	14.2814	13.5304	12.6405	13.095	12.8669	14.4075	13.1605	10.9244	15.0259	13.2635	11.8081	10.79	11.3358	11.1284	12.3557	13.2268	10.5702	14.3902	14.6749	14.6145	15.1971	14.453	15.0912
164.106	74.6997	164.103	164.107	14.5549	15.9245	11.8844	15.8841	11.1971	13.7851	14.3618	13.881	15.9378	15.9246	15.8917	15.8446	15.8311	14.5106	13.3464	15.0463	14.5155	15.8331	15.8113	15.864	15.6322	15.8532	15.7945	15.8811	13.6155	13.0847	15.846
164.143	495.89	164.142	164.143	13.6927	14.9544	15.2336	14.3424	15.5474	13.9602	12.5378	12.7389	14.401	12.123	10.2673	15.2432	11.009	12.5931	12.3239	8.891	10.6537	9.9795	10.7576	14.4159	14.141	15.4122	13.5827	14.773	13.1948	12.1003	12.293
164.143	66.7607	164.142	164.144	14.735	13.7859	13.8577	15.373	14.0896	13.7844	14.3299	14.769	15.2734	11.4146	11.2505	15.3689	13.2548	13.8151	14.0974	12.6613	11.8977	13.9929	11.9027	11.9925	13.5149	15.0933	11.4629	15.3151	11.3264	13.8273	14.0656
164.899	480.349	164.898	164.899	15.8596	18.0449	18.0789	13.0663	17.7858	17.6222	14.1477	16.2196	17.3028	14.1069	15.2161	15.344	16.045	14.9431	13.3866	14.1211	17.6322	17.7077	17.6758	17.6748	17.5832	15.8548	15.9033	15.9998	15.6781	14.3009	15.2121
164.924	526.94	164.922	164.925	15.1402	15.937	16.1133	15.1468	15.2025	15.0763	15.581	15.5478	15.6539	15.7866	15.7423	10.3925	15.5773	15.6387	15.6155	15.7155	15.7057	15.7205	15.6554	15.5051	15.6952	15.6607	15.6242	15.6899	15.3444	15.5639	15.3925
164.931	97.7219	164.93	164.931	13.234	15.012	15.0372	13.409	13.1379	14.7409	13.0102	14.7184	14.9096	15.174	15.0421	15.0415	14.7328	15.901	14.7752	14.6359	15.2848	15.0543	13.12	13.8267	14.5645	15.3268	13.7553	14.7043	14.4104	14.1023	15.3925
164.931	459.44	164.928	164.931	14.4536	16.6575	16.8641	15.1225	15.4305	14.4944	15.75	15.5273	15.9465	15.2812	12.2252	14.1496	13.6832	15.6984	14.9457	13.7044	16.4891	15.7336	16.2283	15.0963	14.9411	13.1328	15.4482	14.2661	14.695	13.2305	13.8427
164.982	76.3615	164.98	164.986	17.9345	16.4893	17.0796	17.3594	17.2316	16.4591	16.9151	16.7845	16.5352	16.8991	17.0657	17.1027	16.2171	16.6301	17.4073	17.2125	16.8462	17.2475	17.0343	16.5744	16.6074	18.3689	16.7188	16.1583	16.6709	16.2475	16.649
164.985	498.12	164.984	164.986	15.6878	15.7476	12.6079	15.7443	14.9912	16.0105	9.9658	10.2891	15.8784	13.8595	11.5915	13.9942	13.4119	12.9569	9.7229	12.4147	16.1605	15.4939	16.0266	16.095	14.6935	8.5569	9.6791	13.7007	12.5909	13.7662	13.9391
165.041	33.9593	165.04	165.041	10.5981	9.9658	10.7031	9.9658	9.9658	9.9658	14.1808	13.8951	12.2897	12.834	14.1366	12.3962	14.3243	13.7056	13.4868	14.2488	14.6405	14.5752	11.5489	13.4297	11.8759	12.4599	12.2724	9.9658	13.2412	12.1054	12.9403
165.07	157.549	165.067	165.075	13.705	15.5297	14.989	14.8634	14.8251	15.0256	14.5886	14.5335	13.7454	11.0109	12.8457	14.1272	14.3135	15.0924	15.2411	15.3142	15.2629	14.6945	14.4516	14.503	10.121	17.6327	17.6774	17.599	15.361	14.9436	15.1926
165.072	449.967	165.069	165.075	16.046	13.7637	15.8835	16.1167	15.6602	15.39	17.0352	16.9563	16.9924	16.4016	16.2734	13.9621	16.8025	16.9055	17.0243	16.4117	16.4207	16.3047	16.5794	16.6655	16.8431	17.1559	17.1322	17.0992	16.8512	17.0642	16.6048
165.101	197.349	165.101	165.102	11.1521	14.3187	14.0352	14.3024	12.8129	14.259	12.0934	10.7966	14.3461	13.465	13.7411	14.8145	14.1314	13.4193	13.2858	12.5446	12.9114	14.5592	13.9319	14.6607	14.029	13.9628	12.5685	14.1047	13.6673	13.1544	11.6941
165.104	437.803	165.104	165.104	14.4637	14.1568	14.6608	14.6087	14.654	13.9368	12.6199	13.9487	13.9118	14.3317	13.7531	13.8968	13.4873	13.3357	13.5542	12.9501	14.2803	14.5003	7.9599	14.0831	12.0232	14.0982	14.718	12.9982	14.4794	14.2008	14.0549
165.112	52.1822	165.111	165.114	16.7644	15.3387	13.7247	12.5002	14.6943	14.8574	15.7223	14.8396	14.3152	15.239	14.4229	15.3282	15.7233	15.5555	16.0316	15.3071	14.6675	15.5549	15.6503	15.113	17.5354	15.0657	16.2121	15.3055	15.4257	15.669	15.2994
165.138	398.657	165.137	165.138	15.0677	14.011	14.1127	13.5844	11.5404	15.1449	13.349	12.3941	14.3619	13.994	13.7956	13.6047	14.5863	15.2868	14.3079	11.0479	12.7856	13.2703	14.3867	13.5428	8.26	14.2402	14.5353	13.4862	12.5351	13.0712	13.8286
165.138	18.3198	165.137	165.138	12.1842	15.2555	16.9359	17.0478	13.7136	13.6746	14.7559	13.1675	11.7497	13.225	13.3553	13.1365	16.2439	13.8069	11.7077	13.942	13.617	14.5271	13.8377	15.2467	14.4517	14.6623	13.2655	15.4743	15.3486	11.0066	14.6677
165.982	474.066	165.982	165.983	17.339	20.1837	20.0123	18.5299	20.5543	21.0271	18.5452	19.0794	20.6671	9.9658	20.7919	19.1331	20.9277	21.133	19.0218	9.9658	18.5046	20.5174	21.0685	9.9658	9.9658	19.3883	21.0509	21.0339	21.2593	20.2919	18.8349
165.982	22.1557	165.982	165.983	19.1466	19.523	19.6634	19.5518	19.5245	19.462	18.084	18.3921	17.5257	19.5591	19.5431	18.2397	18.7298	18.5421	18.654	19.5881	18.2271	19.7292	19.6659	19.6607	17.8867	18.4135	17.479	18.375	18.6551	18.4253	18.6697
165.993	358.801	165.992	165.995	14.5858	14.9288	15.1568	15.3531	14.0903	14.759	14.1143	13.545	14.8369	14.889	14.5623	15.268	13.2125	14.1056	15.3376	13.4737	13.1058	14.4817	12.4468	13.7171	14.4031	15.6426	15.2933	14.689	15.1338	15.2421	14.7801
166.121	171.022	166.115	166.123	12.9938	14.4995	14.5313	15.3063	12.6259	14.6085	15.5019	14.659	14.856	14.0691	15.0475	11.8512	15.2544	15.2266	15.004	14.9435	15.3336	15.0302	15.4133	11.4152	13.4625	14.798	15.4844	11.2159	14.3422	13.6921	15.1951
166.122	518.732	166.12	166.123	12.3916	14.2585	14.7784	13.8347	13.9215	13.2612	13.8579	14.1858	15.0603	14.2033	14.9462	13.0201	15.1229	15.4899	14.0845	13.7229	10.7818	13.0983	13.3302	12.7785	13.9541	14.3603	15.3283	13.6038	14.7194	8.4845	13.564
166.474	409.718	166.474	166.474	13.6612	18.6977	16.7597	18.542	18.4664	18.336	17.6173	17.7009	18.4231	16.8969	17.8657	13.4939	15.9846	16.2976	14.2896	14.7914	18.2903	18.2493	18.3075	18.229	18.0632	16.6732	14.6097	9.9658	14.2803	17.0997	15.1556
166.474	21.0602	166.474	166.474	14.7432	14.441	13.764	13.2483	14.1517	14.4302	13.1211	13.852	13.0183	13.099	13.4331	14.6098	13.9093	14.2608	13.6284	14.5159	12.9346	13.2525	14.452	14.8887	11.5897	13.6301	13.9259	14.7615	13.7739	13.2486	13.7979
166.981	29.9016	166.979	166.982	16.8746	16.1061	16.8277	17.6867	16.5055	17.2251	16.6217	16.7543	16.2414	17.6813	16.5913	16.754	17.0884	17.1563	16.907	16.6023	16.7405	16.5934	17.2303	16.77	16.4393	16.4172	16.7706	16.536	16.6355	16.598	16.7453
167.012	34.6658	167.012	167.013	22.1042	21.2959	20.56	20.7253	20.6475	21.307	18.5637	17.8121	18.1995	19.1882	19.23	18.369	18.1393	18.7177	18.6468	18.3334	18.1312	18.422	18.4067	18.1534	18.2174	18.425	18.3866	18.2987	18.4444	18.1843	18.3327
167.031	24.686	167.028	167.033	13.7361	12.9998	13.1139	12.9296	13.0951	13.0276	14.4144	13.622	14.701	14.0098	13.0366	11.1749	13.6188	14.0511	14.6697	12.9589	13.6729	13.3336	13.749	13.3949	13.4959	14.3263	13.4896	13.6827	13.6801	14.9457	13.8293
167.032	287.449	167.029	167.037	9.9658	13.0637	14.2887	10.2024	9.9658	13.3797	15.0455	14.1043	13.7164	14.2174	13.4827	14.3366	14.3062	12.8511	14.4116	12.6102	14.7907	13.428	15.2575	16.2031	15.358	14.2675	14.4753	14.1533	13.5828	13.9504	13.5848
167.033	541.449	167.033	167.034	15.4474	15.4097	15.4357	14.7832	15.1175	15.152	15.056	14.7739	15.0472	15.356	15.3293	14.1546	9.9658	14.2119	15.1173	16.1296	9.9658	13.4955	15.2538	13.62	13.606	15.282	14.2508	13.6124	9.9658	15.2306	14.2506
167.084	261.225	167.083	167.085	15.7964	14.0397	9.9658	13.4967	14.2749	9.9658	13.8053	10.297	13.2413	9.9658	15.006	13.4084	14.8335	13.6959	13.7406	14.6882	14.4071	10.6369	9.9658	10.4623	13.0587	12.4656	14.9104	9.0202	9.9658	13.7658	9.9658
167.089	55.0504	167.089	167.089	18.9599	18.7844	18.8068	19.2171	19.35	19.1436	20.3981	21.5308	20.3959	22.1751	22.1466	22.1418	21.5038	21.5067	21.4876	20.7056	20.707	21.8177	20.5418	20.5284	20.5334	20.4726	20.5287	20.5762	20.1925	20.3398	20.2047
167.106	156.899	167.106	167.107	14.7948	15.4853	13.3347	16.8742	15.4758	15.3925	12.5003	16.1831	16.0334	14.543	14.8696	16.4771	14.34	13.7123	9.9658	16.6717	16.5459	13.3882	15.7422	16.4847	15.3354	16.8822	14.7555	16.6896	15.7455	16.618	15.7282
167.117	139.596	167.115	167.117	12.9883	13.5476	11.2304	14.7085	16.1046	13.283	14.562	14.0163	14.3494	14.2006	10.6034	14.5511	12.7873	10.8301	12.0911	13.7458	10.5609	12.1159	13.0228	14.242	14.6897	14.493	14.2381	14.4673	14.6764	14.0362	14.7898
167.143	199.837	167.142	167.143	11.1386	14.5567	12.6598	13.6625	11.17	14.7987	13.0449	15.1807	15.1479	13.5223	11.1446	14.3149	13.3066	13.4107	13.8717	14.0727	14.5858	15.5961	14.3672	13.1605	14.6185	13.7804	13.979	14.7928	14.8913	14.4679	15.038
167.143	545.494	167.143	167.143	14.7365	13.3365	11.4924	15.4398	12.598	14.6544	13.961	13.8005	15.6183	13.9831	13.8995	14.224	13.4985	14.1794	14.3729	15.2047	15.0273	14.081	15.2557	14.8036	15.4325	14.2272	14.0104	13.5363	14.4991	14.0211	13.4493
167.963	266.331	167.962	167.963	14.2588	16.6828	15.8966	15.7961	13.4086	14.7408	14.9273	13.8732	12.0364	13.6483	14.3065	14.1075	14.9515	12.4357	13.321	14.0351	11.2524	14.8739	14.4538	14.4851	14.0717	14.7273	13.4453	14.4026	14.6619	13.3591	12.0841
167.963	28.2025	167.963	167.963	18.8222	18.0609	18.7031	18.8955	18.1706	18.2819	17.7299	17.4517	17.532	18.3598	18.3531	18.1171	17.9528	18.2157	17.5962	17.9363	18.3582	18.1003	17.9276	17.7091	17.8773	18.0503	18.1623	17.8683	17.8741	17.819	17.8814
167.981	395.335	167.981	167.982	16.056	9.9658	16.1981	19.2987	18.2144	21.4773	21.2038	21.2161	21.205	21.2262	21.1571	9.9658	18.8533	18.7717	9.9658	20.7917	21.3971	9.9658	21.4483	19.0867	9.9658	9.9658	9.9658	9.9658	19.3574	20.9254	18.8139
167.981	25.6016	167.981	167.982	17.8132	17.5217	16.5463	17.4289	16.0467	17.5194	17.3577	17.3657	17.2374	17.4641	16.9282	17.2356	17.5278	17.5	17.4915	16.0255	16.9366	16.6561	17.6858	17.7616	16.2939	16.4815	17.729	16.6809	16.2028	17.0357	16.9534
167.998	358.084	167.997	167.998	13.2933	17.4109	16.8366	17.8951	15.9563	17.8315	15.8044	17.1988	17.1851	17.402	16.4436	16.5795	16.2625	16.0704	16.8598	14.7353	17.363	17.3249	17.6899	16.3194	16.574	17.7131	16.6566	16.7033	17.3881	17.0111	14.7408
168.005	164.619	168.005	168.005	15.4101	15.197	15.0001	15.3745	15.6045	15.615	16.3674	16.3933	16.5507	17.2214	17.2434	17.2002	16.3103	16.4443	16.3435	16.8125	16.7549	16.7535	16.8245	16.8603	16.9184	16.7804	16.7775	16.7732	16.4604	16.4534	16.5674
168.015	32.7227	168.015	168.015	14.0504	17.0627	14.7548	16.0633	16.6917	16.29	14.191	13.2481	14.3457	14.5834	13.9825	15.0144	14.2765	13.6664	14.3627	14.3922	13.6606	14.1361	13.3981	13.0262	14.4032	13.728	14.5964	14.3525	14.2323	14.5541	13.985
168.015	542.95	168.015	168.016	15.8787	17.1538	16.3766	16.5452	16.0717	15.2124	16.506	15.6898	15.576	17.3683	16.5411	16.6019	15.9814	15.8173	16.9474	16.4298	16.5125	16.4379	15.4653	16.6182	15.1818	17.0691	15.5301	16.6735	15.6583	15.6092	16.7456
168.064	138.03	168.062	168.065	14.1883	13.8188	14.0554	13.996	14.0363	13.8853	15.5129	16.3775	16.5654	16.7251	16.897	16.629	16.655	16.3464	16.8477	15.6137	16.988	16.0433	16.4796	16.31	16.6051	15.6008	9.9658	15.5262	9.9658	17.764	14.6706
168.065	500.665	168.065	168.065	10.8081	15.48	14.6128	14.4882	13.7287	13.9918	14.3696	10.7279	13.0612	13.8331	10.9552	10.8692	13.391	10.9469	14.2583	13.1362	12.5456	12.9305	13.7168	13.7414	13.8729	14.2259	15.4162	15.5407	15.5978	15.2478	15.1266
168.076	59.9342	168.076	168.076	16.5509	17.2006	16.0004	16.2018	15.7082	15.7511	15.6981	16.1137	16.2338	16.3181	16.5017	15.5921	16.9144	16.6372	16.4204	15.9713	15.8108	16.4367	15.9706	16.5809	16.7644	16.6174	16.9627	16.3261	16.3376	16.3172	16.6961
168.1	53.4364	168.095	168.101	18.1059	18.0486	17.9845	18.0441	14.2962	18.2943	13.5167	9.8733	13.586	12.5149	13.2039	14.2359	12.421	13.5961	13.3698	13.0891	15.3057	13.2096	12.9136	13.3994	12.4884	13.7449	13.3772	13.8608	12.6906	11.8703	11.8592
168.101	412.926	168.099	168.101	12.004	15.4988	12.8661	14.8664	16.0012	13.7602	14.1906	12.8786	13.9307	14.4112	12.6221	14.4041	9.7307	13.6155	8.6179	13.5458	15.1823	13.8016	12.6226	15.2871	11.6007	14.7957	14.6473	15.3854	13.7144	14.1247	12.6725
168.123	128.669	168.123	168.123	16.3613	17.1587	17.1716	16.867	17.2388	17.1616	16.1959	16.2591	16.2221	16.8272	16.8012	16.5348	15.0189	15.9841	14.9207	16.4636	16.3701	16.3749	15.294	16.5982	16.7434	16.7093	16.6361	17.4017	15.5446	16.4617	16.5173
168.137	178.545	168.137	168.138	15.3152	13.5892	11.4426	11.5298	13.4216	13.807	16.1864	14.1449	14.531	14.8301	15.9283	14.9047	15.6849	10.9064	16.0802	13.6732	15.0337	15.8758	14.5858	15.3255	15.2729	16.3177	16.2864	14.2207	14.9034	13.7346	13.8212
168.137	526.217	168.137	168.138	15.9197	14.1909	14.1469	14.0445	13.8521	14.3221	14.944	15.269	14.2085	15.0779	15.7469	14.0727	14.0617	13.3112	13.9635	14.2294	13.2753	14.4481	13.5782	14.652	13.7711	15.7391	15.9743	13.1364	12.3654	13.7363	13.4718
168.946	527.972	168.944	168.948	10.3488	13.6965	14.0636	13.5906	13.5903	9.9658	13.6436	13.897	13.7564	13.6388	13.8811	13.8749	13.471	13.9031	13.1954	14.1336	13.9645	13.9044	13.7498	13.5726	13.82	13.5365	13.642	13.6746	13.2937	13.8113	13.3606
168.959	107.462	168.958	168.961	16.6775	16.1538	16.4937	16.5527	15.8956	16.5502	15.9901	15.6534	16.1864	16.4551	15.9453	15.5218	15.6367	15.7124	15.8704	15.5099	15.3684	16.5769	15.5836	15.8355	16.1764	15.606	15.4687	15.3811	15.3077	16.1688	16.0815
168.96	528.243	168.96	168.961	14.1638	13.4426	13.6923	15.6141	15.5734	14.2023	15.1068	14.9345	14.8983	16.5005	15.7262	16.5847	14.2665	12.4909	12.802	13.5833	14.3113	15.2016	13.9587	15.6439	14.5508	14.1471	14.2034	14.061	15.7234	14.1756	16.1327
168.98	33.6247	168.98	168.98	18.0016	17.8895	18.1389	18.0773	17.7212	17.7833	18.1096	18.1539	18.0243	17.855	17.8611	17.9685	16.9605	17.5107	16.7397	17.8424	17.9958	18.1411	17.9398	18.0002	18.0272	18.1425	16.256	16.0589	18.0834	18.0171	17.8792
168.98	424.909	168.98	168.98	17.9894	19.6882	19.4377	19.1112	22.6466	22.5791	18.3749	20.1956	18.4827	19.237	9.9658	18.2676	19.583	19.8572	19.3739	22.4324	22.4636	22.4519	22.4969	22.5001	22.4411	17.3089	19.266	19.2163	19.6454	19.484	21.8778
168.993	35.3972	168.992	168.993	15.761	14.4623	13.3664	12.979	14.4888	14.2452	14.7597	14.7607	14.6349	14.4737	14.6308	14.4483	14.6411	14.489	14.5719	14.4682	14.6938	14.5353	14.5891	14.7431	14.827	13.6725	14.6082	14.5872	14.0735	14.2174	14.6141
169.045	108.896	169.045	169.046	18.1574	18.4868	18.6072	18.5915	18.4309	18.6348	16.8417	16.9142	16.8716	16.3218	16.5242	17.1071	17.0146	17.2682	17.051	16.9701	17.2256	17.2994	17.7969	17.5925	17.5534	15.2011	17.3238	17.5574	17.8337	17.7701	17.8822
169.045	379.424	169.045	169.046	14.7206	16.79	16.136	16.4557	12.8098	15.0908	13.7771	15.0807	15.2432	14.4322	15.8077	15.3096	14.0242	14.3185	14.7197	11.5766	14.5095	14.1119	15.7028	11.4532	14.6621	12.2948	14.0559	14.5653	15.5273	14.1818	15.4813
169.078	76.3618	169.075	169.079	20.9549	20.9072	20.957	20.8366	20.7781	20.7905	18.2668	18.1375	17.8628	17.5762	17.1752	17.367	17.8711	18.7447	18.1152	18.0029	17.004	18.3241	14.5707	17.4277	14.3033	17.4109	15.0562	7.6236	15.9711	17.1235	18.1202
169.133	57.3993	169.133	169.133	14.498	13.7554	15.7197	13.2479	13.7025	13.573	13.9292	14.1503	14.2541	13.8946	13.563	14.1368	12.639	13.9159	13.9125	13.7951	14.6424	13.9755	14.0533	14.5175	14.5503	15.1844	14.2468	15.5654	15.0277	15.6819	15.1765
169.158	187.593	169.158	169.158	15.3066	14.9817	13.0917	13.4248	13.9632	15.2987	14.0457	10.8318	14.0598	13.0644	13.7376	14.9577	13.8135	11.0951	14.0026	9.9658	9.9658	13.8814	11.016	11.941	13.576	13.6453	14.3062	14.1939	12.6597	14.5255	14.0661
169.526	93.5266	169.526	169.526	15.4798	15.5103	15.7446	15.8883	15.5752	15.7398	16.2685	16.3758	16.3477	16.2114	16.1196	16.2082	16.2079	16.1095	16.1398	16.4323	16.5404	16.4921	9.9658	9.9658	9.9658	9.9658	9.9658	9.9658	9.9658	9.9658	9.9658
169.536	164.68	169.536	169.536	14.221	16.8028	17.1354	17.7223	17.4194	17.4717	17.4323	17.454	17.4571	18.2601	18.2621	18.1946	17.465	17.559	17.5139	17.8818	17.8239	17.8794	17.9124	17.976	18.058	17.9537	18.013	17.9851	17.6125	17.5641	17.5822
169.893	454.255	169.892	169.894	11.3019	9.9658	14.8978	13.8418	13.3394	11.7878	9.0035	15.5686	15.4117	13.0689	13.217	12.1778	13.5245	13.3599	14.5722	15.5784	15.0562	15.1536	15.9968	9.2756	14.6413	14.5075	13.8953	13.8694	14.4991	15.6976	15.2025
169.959	31.9836	169.959	169.96	17.7572	17.5744	17.8046	17.9948	17.7095	17.5948	17.0387	17.346	17.192	17.7701	17.8681	17.4136	17.5757	17.3806	17.7205	17.5975	17.1874	17.33	17.3899	16.4909	17.4104	17.293	17.2716	17.5408	17.4687	17.2543	17.2381
169.977	25.4334	169.976	169.977	21.9515	20.0684	21.1185	20.9208	20.0843	21.1783	21.0048	20.9373	21.0494	21.3797	21.1825	21.1768	20.9262	21.7213	21.228	20.3632	20.9232	20.6087	20.547	20.3637	20.5503	20.9589	21.1296	20.9375	20.9902	20.9499	20.8816
169.997	24.8756	169.996	169.997	15.4523	14.0069	12.8003	11.8776	13.8546	13.549	14.0541	13.8848	14.1699	13.8417	13.8459	13.8221	14.1281	15.1651	13.0881	13.7187	13.8508	13.6686	13.7785	11.0451	14.3195	13.1724	13.9037	13.9833	13.999	13.8561	12.1641
170.081	60.447	170.08	170.081	18.5455	18.4842	18.5754	18.6218	15.3366	18.5659	20.1181	19.3073	19.2293	19.0598	19.2834	19.1603	15.9033	19.2831	19.0842	16.37	19.2227	19.1613	19.1081	18.8642	18.9462	19.2371	19.2372	19.2848	17.4811	19.0793	19.1512
170.095	41.8653	170.091	170.097	21.5201	21.5264	21.4288	20.8822	20.8708	20.7076	16.3155	17.7603	17.5462	16.1671	17.8732	18.1058	17.0094	17.7053	16.4718	16.5334	18.1784	16.529	17.83	17.4515	17.5881	17.7373	16.4679	17.5945	16.4442	17.6722	17.5124
170.117	72.7638	170.116	170.117	14.5442	16.8988	15.2894	16.3088	14.4637	15.3715	16.8966	16.0245	15.6814	16.4984	16.5285	15.9515	16.7134	15.9429	14.6201	16.1794	16.4211	16.8334	16.7196	16.5847	14.4419	15.1248	14.6591	15.8662	16.8103	14.9387	12.634
170.153	148.879	170.152	170.154	15.7753	13.5532	13.763	16.148	15.895	16.2911	13.9853	15.2076	13.125	15.59	14.4555	15.0847	13.6466	11.9496	12.84	15.3957	13.5855	14.9867	15.4153	14.2763	14.5646	15.2361	13.6763	14.8069	11.272	12.1749	14.9153
170.153	516.296	170.153	170.154	11.63	14.5337	14.8678	14.8323	14.2058	15.1584	12.8495	15.127	13.3112	14.5841	14.1182	14.2222	11.8855	14.9433	10.8599	13.3802	14.2045	14.1656	14.3988	14.5651	15.2858	13.9806	13.9555	14.5697	14.3463	13.5995	14.107
170.96	27.1194	170.96	170.961	17.0141	18.1953	17.5145	17.5083	18.381	18.379	17.5748	17.4593	17.6501	17.8573	17.7773	17.4793	17.2962	16.9985	17.0086	17.737	17.9259	18.0066	17.8775	17.8908	17.6184	16.9465	16.8842	16.9392	17.0405	17.3549	17.5329
170.98	31.1633	170.98	170.98	18.3814	17.545	17.3447	17.8941	17.6255	17.6898	17.3906	17.1611	17.3084	17.5569	17.433	17.318	17.8101	17.2762	17.479	16.5327	16.8853	17.0473	16.4389	16.6447	16.9742	16.7089	17.3817	16.694	16.9907	17.3262	16.54
171.005	34.3681	171.005	171.006	16.2172	13.504	13.4058	15.3137	13.6619	13.7438	12.3538	14.0641	14.0465	14.3674	13.4798	15.2986	14.5053	15.7607	13.5614	13.6893	14.253	14.4756	13.6347	14.186	15.5936	14.4708	14.8407	13.5591	14.9292	13.6311	14.4745
171.034	439.306	171.034	171.034	14.0441	16.6266	15.306	16.3701	18.2397	9.9658	16.6767	15.8993	12.9577	9.9658	14.7418	14.7175	14.4346	15.4676	15.8036	15.5317	15.2047	15.479	16.3384	15.0952	16.4118	15.7153	14.412	14.6591	17.0591	16.9824	14.3476
171.034	54.7088	171.034	171.034	13.1373	14.2145	13.974	14.1251	14.0027	14.5098	13.3539	14.5803	14.9582	15.4591	14.3044	14.342	15.0177	13.3401	15.7652	14.7945	13.5429	13.7405	14.8905	16.2406	13.4086	13.0581	13.5068	14.689	14.4648	14.8347	16.3318
171.062	142.421	171.059	171.064	16.8721	16.2855	17.0121	11.987	15.8305	15.9755	14.3687	12.8295	16.0446	14.8699	14.6295	16.1896	16.1039	16.23	16.3623	14.791	16.2537	15.8314	15.9432	15.2183	16.5174	15.8695	16.6739	16.5723	16.4294	16.5924	16.6604
171.098	57.8537	171.094	171.1	18.4198	18.4481	18.2125	18.0965	16.903	18.0598	17.6086	17.2957	17.5696	17.682	17.6269	17.5262	17.4274	17.2964	17.1393	17.243	17.4051	17.3757	17.4436	17.501	17.3462	17.1071	17.581	17.066	17.3074	17.154	16.9695
171.137	127.126	171.137	171.138	17.1312	17.4376	17.3846	17.3433	17.4367	17.6264	17.5441	17.4066	17.4183	17.6384	17.6056	17.4806	17.5339	17.4769	17.5766	17.4964	17.404	17.4366	17.4915	17.3948	17.4595	17.3815	17.5178	17.3755	17.3842	17.5185	17.4545
171.149	520.13	171.149	171.149	20.0126	17.4178	17.6936	20.5161	20.724	22.0466	20.9523	21.0211	21.0288	21.0134	20.9922	19.025	18.4199	18.149	20.0238	20.4853	20.3333	20.4985	20.2047	21.6785	20.4271	21.363	18.3989	21.3761	21.2797	21.11	21.5708
171.958	27.3722	171.958	171.958	17.4774	17.8345	17.8095	18.2157	18.0572	18.295	18.1077	17.9572	17.7253	18.1765	17.9273	17.9439	17.635	17.907	17.888	18.2305	18.0139	17.8813	18.1849	18.1387	17.9568	17.1474	17.7662	17.5813	17.8635	17.7582	18.6248
171.958	444.74	171.958	171.959	17.994	21.2226	20.7043	21.0955	20.8565	21.5354	21.4201	21.4668	21.4853	17.8569	21.5262	20.0896	22.0254	22.0149	20.2221	21.3786	17.1558	21.2144	21.3185	20.7454	21.1778	18.2148	18.3302	18.879	21.6859	18.1861	20.2324
171.976	40.246	171.975	171.981	9.9658	11.2777	13.2624	13.8022	13.829	10.7619	13.3419	11.385	13.4002	13.7505	13.1617	14.3459	11.049	16.1519	15.1254	13.1407	13.6494	13.7831	10.9456	13.9262	13.7153	13.7347	13.6577	13.4617	13.5184	13.3535	13.3084
171.975	279.52	171.975	171.975	9.9658	13.5082	14.2282	15.5588	13.55	14.681	14.0703	14.3385	14.7421	13.2614	14.285	13.7315	14.5545	10.2791	14.587	14.0002	14.772	14.7035	15.0752	9.9658	15.1199	14.8415	14.8161	13.7162	14.472	14.0627	14.9304
171.976	535.364	171.974	171.981	14.4492	14.1711	14.7193	12.7685	13.3906	14.3436	13.7428	10.4831	12.8602	15.5341	13.8348	14.1257	10.7085	8.94	12.4872	10.9698	13.6193	13.5559	13.7453	13.8359	12.7008	10.8396	12.03	11.0093	15.2413	13.399	13.824
171.984	26.5671	171.982	171.985	17.3183	16.589	16.1739	16.4719	15.8969	16.0169	15.9462	15.6919	16.0897	15.7811	15.9469	16.1448	16.0245	17.077	15.9706	15.7738	16.0569	15.9974	15.3347	15.9108	15.9758	15.6714	15.9217	15.9476	15.5327	15.9218	15.38
171.992	38.3857	171.992	171.993	18.7729	18.0912	16.9454	17.9807	18.1171	18.1792	17.0584	17.1265	16.5163	18.287	17.7083	17.8679	18.2776	18.1205	17.7851	15.9539	16.5694	16.4709	16.2793	17.8189	17.5324	17.969	17.2435	18.216	16.8007	17.0608	16.8318
172.015	39.8982	172.015	172.015	17.4836	17.4255	18.1565	18.5836	17.8018	17.6162	15.6173	15.9888	15.6651	17.2869	17.2552	16.4281	15.7301	15.9354	15.6929	15.7188	16.7305	15.6824	16.8539	16.5474	16.7387	17.0575	16.3945	15.5014	16.0309	15.9625	17.0537
172.017	164.286	172.017	172.018	13.4721	14.0982	14.4303	14.5794	14.2781	14.6557	15.0598	14.5685	14.7658	15.5697	15.4378	15.3104	15.0097	15.1059	14.9651	15.0342	14.9159	14.8846	14.9359	14.9255	15.0685	14.8592	15.1593	15.1183	14.8931	14.6718	14.7423
172.066	55.4197	172.066	172.066	18.5452	18.4152	18.4229	18.3394	18.2239	18.4338	13.8419	14.7454	15.5556	9.9658	11.7199	13.0932	16.3177	15.7063	15.4597	14.8041	16.2272	15.8201	13.31	15.1842	15.394	15.9485	15.0218	16.2728	15.3997	15.3923	14.2248
172.944	508.292	172.939	172.945	12.9632	9.9658	9.9658	14.5008	14.0241	9.9658	13.8949	14.0538	9.9658	13.5243	14.1524	14.02	13.8404	13.5148	14.5003	13.7886	14.1195	14.4489	12.6927	13.89	9.9658	13.6108	14.8204	9.9658	14.6077	9.9658	14.8008
172.976	77.9265	172.974	172.977	16.1237	14.4685	10.4724	15.2895	13.1586	14.6043	15.2194	14.728	15.4837	14.7545	14.6473	15.8951	14.9484	15.3706	15.0675	15.0772	15.0684	15.0846	15.2051	14.9056	15.0687	15.6011	14.904	15.7749	15.5909	15.4175	15.0576
172.976	493.396	172.976	172.977	14.406	14.9554	16.7111	15.766	14.4317	15.1829	10.8903	13.2451	13.8966	9.9658	13.7889	14.2366	12.2636	13.0099	10.2687	13.8687	16.4447	14.3096	14.4067	15.545	15.7215	12.2466	14.5037	13.9323	11.124	12.9764	14.7706
172.993	36.166	172.987	172.998	15.5092	12.7555	12.2147	14.529	13.3791	13.0821	13.2152	14.9383	13.1922	13.7026	14.0382	13.2515	12.2723	15.657	13.9115	12.3711	13.3827	11.5783	12.4844	13.0933	13.2189	13.6483	15.0501	13.753	12.9938	12.6025	13.1363
173.029	471.531	173.029	173.03	12.7921	15.2337	15.1676	13.6144	16.0779	16.6945	13.2409	13.6285	9.9658	9.9658	9.9658	14.0547	15.0343	14.9648	14.3258	15.226	16.3745	16.38	14.6868	15.3471	16.3032	14.3427	14.4801	14.5817	8.5872	15.4722	13.4072
173.03	31.2879	173.029	173.03	17.1859	16.4042	16.8166	17.0021	16.66	16.92	16.6018	16.8268	16.8166	16.7594	17.0983	17.0688	17.2008	17.5451	17.1136	17.6285	16.6982	17.134	17.2678	17.1623	17.2632	16.9998	17.0377	16.9487	17.0046	16.6848	17.4437
173.078	87.6571	173.078	173.078	20.0625	19.6026	20.7037	20.7043	19.5221	19.5193	20.0589	20.0413	19.4219	20.2437	20.38	20.4941	20.4029	20.5843	20.1661	19.8733	20.0353	19.6941	19.7543	19.6511	20.2985	20.5225	20.467	20.23	20.1895	20.1535	20.0755
173.078	375.685	173.078	173.078	18.0548	19.1693	18.5538	17.6627	19.0466	18.6088	18.4289	20.275	20.2606	21.4956	18.3839	17.7959	19.16	19.1454	19.1088	17.4492	18.2038	19.0707	20.4959	18.7641	18.9517	18.5735	17.5089	17.7611	17.984	20.8219	16.7794
173.085	71.0915	173.084	173.085	13.4222	14.739	14.2193	13.1375	13.1602	9.9658	9.9658	14.4314	9.9658	13.4502	10.2374	15.4309	14.6468	13.2446	14.5864	9.9658	14.9522	14.298	9.9658	13.1875	14.4389	12.7863	12.5851	14.2299	9.9658	13.3704	9.9658
173.085	418.476	173.084	173.085	14.3336	15.2003	15.4921	12.9196	15.5207	14.0825	9.9658	12.5466	14.18	14.4155	14.2969	15.2053	14.087	12.7765	14.4491	15.3276	13.6382	14.5001	9.9658	13.825	14.3426	14.1041	13.2591	14.3868	15.1252	14.4139	13.9555
173.091	558.02	173.091	173.091	14.3314	14.9043	15.2233	15.0579	15.1834	14.9528	14.8167	13.9954	14.8791	14.8227	14.9578	14.9469	14.9587	13.3593	14.2823	14.919	14.8698	14.9655	15.0212	14.8869	14.9603	14.8223	14.7908	14.7856	14.7545	14.8468	14.7562
173.11	466.046	173.108	173.116	15.4747	11.9072	14.8001	15.0445	14.9542	13.0124	14.4995	14.365	14.1652	14.1437	14.8233	14.7405	14.5657	14.2097	14.0839	14.4764	13.1925	12.9966	14.077	13.8819	13.1576	15.8447	15.0628	15.9301	15.1475	14.359	14.6492
173.153	189.443	173.152	173.156	15.2323	13.4219	12.9176	13.6969	12.5405	14.2659	14.1392	13.7275	15.4252	14.2416	14.3104	14.5785	14.5349	10.9574	14.5903	15.4152	14.1681	13.7114	14.488	15.0867	15.1669	14.6805	15.4132	13.6514	15.0515	15.6091	11.2166
173.153	555.836	173.152	173.155	13.0889	14.3969	13.0078	14.7385	14.6991	12.5272	13.5917	13.7289	14.074	14.073	15.8291	14.1152	13.3433	13.5536	13.1208	15.1435	14.3954	14.4399	14.5197	14.467	14.5608	13.9296	14.0363	14.2523	14.0876	14.2694	13.9499
173.915	513.618	173.915	173.916	12.6218	8.3556	9.9658	12.9525	14.5848	13.4117	15.3326	15.1824	15.3839	15.738	15.7547	13.6691	15.3253	13.1867	13.3699	13.8273	14.2907	14.8181	14.0612	13.7724	13.151	13.7746	14.7354	14.1284	15.8117	13.6626	15.6757
173.93	166.662	173.93	173.93	11.5889	16.5909	15.6025	16.4999	17.6289	16.9116	16.9934	14.4159	15.9061	14.7262	17.706	16.6874	17.039	16.9811	16.6808	15.411	16.8007	16.7575	17.001	17.4426	16.3244	17.0889	17.9496	17.3078	16.7329	17.3651	16.7956
173.981	26.1254	173.981	173.981	15.6549	15.5468	16.1804	16.5574	16.421	16.3047	16.3476	15.7275	16.0552	16.6921	17.0896	16.6391	16.6286	16.2928	16.3667	16.1301	16.3135	15.4616	16.3283	16.1313	16.4789	16.4338	16.2851	15.6739	16.2961	16.2011	15.7122
174.013	162.506	174.013	174.013	17.0692	17.1582	17.1002	17.3569	17.2588	17.1387	17.489	17.505	17.5073	18.3037	18.2357	18.3106	17.5699	17.675	17.5447	17.8745	17.8863	18.0829	18.135	18.1713	18.2961	18.1131	18.1432	18.2345	17.8634	17.8075	17.6839
174.033	194.406	174.031	174.034	13.6385	13.5187	15.746	15.9382	16.7663	14.1587	13.9963	14.3299	14.7895	17.1303	16.1719	14.6675	15.8819	15.2702	15.8282	14.7013	14.7161	14.3962	16.9188	16.2602	16.0113	16.1115	17.516	15.3647	16.0211	15.9958	16.2106
174.033	528.748	174.031	174.034	14.1328	9.9658	15.1353	11.1266	14.943	13.7571	13.2337	13.7638	13.5261	13.8344	13.7559	13.0307	14.0994	13.6968	14.1373	13.7572	13.5041	12.0016	13.3738	13.7711	13.2936	14.1626	14.2958	14.5537	14.205	13.7945	13.6289
174.054	286.971	174.054	174.054	15.9528	16.524	15.945	16.3519	16.9856	16.835	16.6193	16.4881	16.4917	17.713	17.8172	17.5573	16.5959	16.6594	16.724	17.1508	17.008	17.1754	17.719	17.6825	17.5848	17.3581	17.4045	17.3058	16.9753	17.0908	17.1189
174.057	179.901	174.057	174.058	15.7038	15.3867	15.6292	15.9481	15.9942	16.0811	14.1488	14.1593	14.1175	15.2219	15.1398	15.0984	14.3456	14.3228	14.1879	14.5718	14.4485	14.9278	17.0685	17.1085	17.0378	17.1606	17.0072	17.1677	16.7589	16.6037	16.7109
174.083	97.9727	174.081	174.09	16.4936	16.9177	16.7642	14.7643	16.0468	15.1855	15.3295	14.4778	17.1312	17.1557	16.5846	15.9786	16.6263	17.0145	17.0747	14.6367	14.866	14.7893	15.8014	16.1388	15.9314	15.7834	15.8779	15.8128	15.6809	14.4914	15.7971
174.085	424.712	174.081	174.091	10.9188	16.1628	14.8781	16.1939	15.8534	15.9236	12.9615	13.7842	13.607	11.4957	14.2105	11.0723	14.6604	12.8245	13.1611	13.5127	14.9369	13.2876	13.2192	13.8978	13.5551	12.7539	15.022	12.308	13.5688	13.9247	13.461
174.127	159.634	174.127	174.128	19.4934	21.4662	19.5965	18.8378	19.2164	18.6508	17.9795	19.3137	15.9049	18.7882	19.2143	18.6125	19.4716	17.5745	20.0226	18.3869	19.2419	19.1277	15.4269	19.2026	17.9683	19.0116	19.0094	19.221	17.7177	19.1405	18.5468
174.933	318.722	174.931	174.934	13.0769	16.6138	13.43	8.4795	15.9155	15.2013	13.4595	14.1273	10.039	16.0822	14.5006	10.4732	15.7964	16.1803	16.0497	13.8221	13.4679	15.7851	8.9137	8.1525	9.5212	9.0543	8.745	7.4674	8.7851	15.0074	8.3318
175.027	78.6933	175.027	175.027	14.1009	15.335	13.939	15.0173	15.9567	15.1744	9.9658	9.9658	9.9658	9.9658	9.9658	9.9658	14.1546	9.9658	9.9658	9.9658	9.9658	9.9658	9.9658	9.9658	9.9658	9.9658	9.9658	9.9658	9.9658	9.9658	9.9658
175.058	66.8612	175.055	175.059	18.7286	18.6514	18.3724	18.2499	18.6265	18.6761	16.1275	16.0595	16.1349	15.8744	15.5812	15.8285	16.2853	15.9249	16.3829	16.0626	15.8786	15.6958	15.2565	15.8542	15.2527	14.8626	15.3064	15.0173	15.2422	15.4022	15.4597
175.058	269.418	175.054	175.061	12.0772	13.5328	14.7958	13.0623	14.1634	13.802	13.5958	13.5368	13.4115	14.7889	14.5456	14.6112	13.7091	13.5929	13.8123	14.0484	13.9182	13.9847	14.8039	14.8739	14.9617	14.6043	14.6438	13.9816	13.6913	13.4896	13.4848
175.09	63.2245	175.088	175.09	17.5463	9.9658	16.3381	17.6762	17.7812	9.9658	15.4601	15.9706	15.1599	17.4456	20.0809	16.5576	18.1356	16.5985	15.3702	16.8015	16.9055	15.5228	15.197	15.0686	15.2579	16.6425	16.323	14.9963	17.8743	17.963	17.919
175.089	464.883	175.089	175.089	17.4369	19.3907	18.5042	17.1033	18.2093	19.4413	17.9858	17.6681	19.6095	16.9385	16.4559	16.3001	15.3475	20.9217	15.463	18.9337	17.7616	18.933	18.5284	16.4585	18.0988	15.7589	18.4953	16.8059	17.6242	18.435	18.0563
175.095	370.076	175.095	175.096	15.9661	14.9856	16.3449	14.7717	16.2532	16.171	14.6821	14.311	14.1143	13.7058	15.1604	14.5702	13.9995	13.627	14.5336	13.1984	13.8375	15.4772	16.3373	15.2941	14.8307	14.0519	12.0255	14.1492	14.3784	13.1021	13.7515
175.109	533.222	175.108	175.111	9.9658	9.9658	9.9658	7.4426	12.1886	10.8292	11.0959	11.9719	11.0338	13.216	11.8018	11.3074	10.5846	9.7433	11.0106	12.3505	12.4975	12.3844	15.0471	15.1387	15.2191	12.7926	13.5139	13.608	12.2426	10.5739	12.5314
175.118	50.7724	175.118	175.119	24.5268	24.6461	24.5348	24.6738	22.6486	24.7061	22.4495	22.6959	22.6801	24.7741	24.8225	24.7837	24.2899	24.2592	24.2762	24.4966	24.4714	24.5795	22.5138	22.487	22.4422	18.1279	21.9867	22.0745	17.6534	17.7291	21.0017
175.148	254.247	175.147	175.151	15.8095	14.4632	9.9658	9.9658	9.9658	9.9658	15.1445	15.1998	14.7426	13.1712	9.9658	14.493	14.8753	15.4508	14.627	14.7311	13.5505	14.6389	15.145	14.7275	15.1394	15.7127	15.1041	14.1104	16.0975	15.7391	15.765
175.48	364.251	175.48	175.48	15.9963	18.2986	18.9294	18.8457	18.8	18.7193	17.6136	18.3026	18.2904	18.3179	18.1007	18.0394	14.1798	13.6327	17.4882	18.5607	18.5648	17.7134	18.5648	17.7476	18.5356	17.6999	17.645	17.6694	17.9644	17.9723	18.0912
175.93	192.861	175.929	175.93	17.9999	17.4265	17.9801	9.9658	17.2994	16.7781	17.4517	17.8339	16.3554	18.6829	18.7055	17.3832	17.5444	17.2621	17.6595	17.6394	17.6659	17.6957	17.8905	17.7372	18.222	16.9937	17.4491	18.2284	18.5719	17.2145	18.3356
175.979	24.9665	175.979	175.98	14.7853	15.0487	15.6759	16.2822	16.0659	15.5458	15.7358	15.5393	15.6334	16.0243	15.5935	15.617	16.0665	15.5296	15.5215	15.7529	15.2911	15.432	15.5964	14.8973	16.0065	15.2935	15.2803	15.1657	15.4986	15.9346	15.03
176.054	300.062	176.054	176.054	16.1398	16.3799	16.2884	16.4765	16.5595	16.61	16.9996	16.9734	16.8331	17.0837	16.9616	16.9499	16.8524	16.7589	16.7834	17.2348	17.1108	17.157	17.5624	17.6857	17.5482	17.882	17.8037	17.6657	17.7108	17.6317	17.6516
176.061	198.324	176.059	176.061	13.727	13.9484	13.9784	13.9893	15.7889	14.8464	9.9658	12.9284	10.8391	9.9658	9.9658	9.9658	9.9658	11.6815	10.4669	9.9653	10.5823	7.0538	9.9471	9.9658	9.9658	9.9658	14.4394	11.0007	9.6964	14.088	9.9658
176.069	538.211	176.066	176.07	19.0754	19.5245	19.5401	19.8589	19.9066	19.8516	19.8829	19.9308	19.9544	21.1734	21.2152	21.1711	20.0568	20.0143	20.0645	20.4582	20.473	20.5045	20.0148	20.0114	19.8594	19.6042	19.5939	19.6082	19.1083	19.0965	19.1271
176.069	71.6431	176.065	176.073	19.2667	18.8456	18.1705	19.7395	18.277	19.5961	14.7322	14.5329	15.4198	21.0285	13.9066	15.3954	14.5972	15.8267	14.8504	15.1893	16.1446	17.0759	21.1233	21.2942	21.2601	16.3253	21.2128	16.1964	21.1793	21.1489	21.1027
176.069	240.321	176.065	176.07	10.9668	13.4191	13.5588	14.8374	15.2875	14.2557	12.811	13.9141	14.0079	14.2038	13.7958	14.0688	12.8491	13.7187	12.6981	13.0391	13.5988	12.7565	14.3587	14.2389	14.8278	14.1943	14.475	14.2774	14.0523	14.4771	14.309
176.093	90.6845	176.091	176.095	17.9062	11.6757	18.2725	12.423	18.5077	18.5597	14.737	18.2777	14.6972	17.8087	14.9282	18.5228	14.1955	14.8191	14.7647	14.8142	18.417	10.5519	10.9164	14.3388	13.1817	15.7893	14.2407	14.3802	14.3946	11.5893	18.401
176.106	190.951	176.106	176.107	13.6378	14.7067	13.7816	13.9173	14.4678	13.533	13.4606	12.7152	13.318	14.4426	9.9658	13.8344	11.3348	14.1231	10.9766	12.7563	13.0679	13.7739	9.9658	9.9658	9.9658	9.9658	9.9658	9.9658	9.9658	9.9658	9.9658
176.115	41.0374	176.115	176.115	17.9148	18.1938	17.8317	17.94	18.3086	17.9678	17.8309	17.6768	17.6589	18.0339	18.2113	18.2683	17.6967	17.4649	17.7101	18.0017	17.7132	17.6624	16.5123	16.9632	16.816	15.3225	16.3732	16.4495	15.1398	9.9658	9.9658
176.122	39.9757	176.121	176.122	20.4008	20.5894	20.2876	20.4635	20.3866	20.5187	17.6835	20.1752	20.1642	20.6909	20.6443	20.6734	20.2071	20.2584	20.2379	20.4194	20.4253	20.505	18.3641	18.2236	18.337	17.9331	17.9674	17.8958	17.7423	17.7346	17.7585
176.126	178.254	176.126	176.128	13.7072	13.433	9.9658	9.9658	9.9658	9.9658	9.9658	9.9658	9.9658	9.9658	9.9658	9.9658	9.9658	9.9658	15.2774	9.9658	15.2655	15.5094	14.4916	14.0045	11.8104	13.7066	10.6678	14.2679	13.8287	10.8116	10.791
176.126	472.365	176.126	176.126	10.4652	12.9452	14.4621	14.6371	13.3939	14.5337	14.5757	12.2588	14.3516	14.844	9.792	14.7818	11.4189	11.9085	15.4473	13.8001	14.5949	13.2033	13.5822	12.6891	11.8897	13.0154	12.855	10.7825	11.9434	14.3137	14.1153
176.141	47.3552	176.139	176.144	17.763	18.9619	17.8997	17.5087	17.7104	18.5847	14.2061	14.4182	14.8586	14.8516	14.3608	14.6197	14.411	14.5877	14.6749	14.6157	13.5812	14.1212	14.4284	14.2869	14.7428	14.235	14.3257	14.701	14.2627	14.4147	14.2199
176.936	47.8478	176.935	176.936	14.2721	9.9658	9.9658	14.7719	15.189	15.3092	9.9658	16.2976	15.6076	16.6126	9.9658	16.7642	16.2117	16.3664	9.9658	16.464	16.5241	16.4547	18.0874	16.7177	16.5844	16.891	16.555	9.9658	16.6404	16.6267	16.6095
176.971	23.0086	176.971	176.972	15.3723	13.6147	14.9075	14.8811	13.231	14.0005	15.133	13.8666	14.5855	12.5797	13.8295	14.954	14.7121	14.8829	13.9633	15.0991	14.9036	14.4035	15.0281	14.5283	15.2109	15.0867	14.4793	15.3077	14.7068	14.6195	14.8074
177.032	93.1627	177.032	177.032	15.1758	15.4494	15.579	15.6518	15.4305	15.583	16.2593	16.2877	16.1544	16.1501	16.2046	16.1473	16.1816	16.0246	16.089	16.4615	16.5039	16.4743	10.7837	8.5904	13.8126	13.5243	12.5443	12.1541	10.2078	9.9658	9.9658
177.047	279.992	177.046	177.048	15.5152	14.0077	14.9369	14.1756	12.1261	15.5284	14.5029	13.239	13.5829	13.3936	15.5855	14.6299	16.3499	15.2499	16.1976	14.4677	14.3141	14.5277	14.9878	15.6168	14.0889	12.8916	14.9549	13.5422	13.1577	15.0533	15.2493
177.06	60.1878	177.053	177.067	17.0351	17.3074	16.9935	17.9507	15.9389	17.7709	19.0496	19.1591	19.1074	19.7491	19.8065	19.5087	19.1816	19.1711	19.0878	19.4814	19.3829	19.49	19.0937	18.9813	19.1768	18.9156	18.873	18.9223	18.6812	18.8319	18.8091
177.06	275.456	177.054	177.067	15.448	15.14	15.2543	15.6844	15.8354	15.7241	14.6629	15.7538	15.933	16.9027	16.9718	16.8017	15.9007	16.0332	15.901	16.4388	16.099	16.2964	17.1254	17.2094	17.3045	16.7819	16.7364	17.2299	16.4899	16.8471	16.7845
177.069	47.3458	177.069	177.069	13.9417	14.8459	15.3983	15.2592	15.194	13.7168	17.8632	15.3539	15.1348	17.3049	17.6338	18.0666	15.0585	15.7992	15.0359	14.8602	17.8159	17.3059	18.1695	15.2405	14.3817	17.5996	18.0678	14.9071	18.416	14.9482	15.7409
177.072	538.139	177.07	177.073	15.5722	16.0464	15.9269	16.4451	16.4984	16.4594	16.5446	16.5111	16.855	17.9419	17.914	17.9061	16.7833	16.717	16.7237	17.1277	17.1459	17.0862	16.5767	16.7089	16.6391	16.1322	16.2607	16.121	15.8685	15.5211	15.6667
177.111	307.553	177.111	177.112	14.8127	15.4738	14.393	11.7455	15.4617	15.652	14.9609	14.7943	14.1612	15.9356	16.0029	15.2592	13.9503	16.1261	15.3084	15.2145	15.0966	14.7846	9.9658	9.9658	9.9658	9.9658	9.9658	9.9658	9.9658	9.9658	9.9658
177.111	540.954	177.11	177.111	14.3282	14.5121	13.4813	15.3641	15.6885	13.8649	13.9186	13.9516	13.7024	14.3488	15.6036	14.0402	14.1387	15.4151	14.3739	14.8298	14.8718	9.9658	9.9658	9.9658	9.9658	9.9658	9.9658	9.9658	9.9658	9.9658	9.9658
177.123	42.4261	177.122	177.123	14.6287	16.6462	16.2929	16.5056	17.6754	16.6963	15.9042	15.9088	15.938	16.5724	16.4196	16.1988	15.8779	16.6823	16.8717	17.5182	16.7075	16.3001	13.2039	13.1985	13.0587	13.1524	13.1048	14.2158	13.0127	13.7203	13.3535
177.163	520.921	177.162	177.163	12.8636	14.0465	15.0793	14.1718	14.9005	13.82	14.5823	15.0237	14.5683	15.6994	15.4697	13.6433	14.8762	16.162	15.6798	14.7694	14.6143	14.8261	13.9974	14.6069	13.3435	13.9093	15.1953	14.5147	15.3426	14.1424	15.3626
177.522	164.546	177.522	177.522	14.1619	16.7092	17.1064	17.7108	17.3895	17.4542	17.0734	17.0546	17.0059	17.9232	17.9374	17.8416	17.0287	17.1946	17.0352	17.4863	17.4492	17.4496	17.4307	17.4857	17.6214	17.5367	17.613	17.4944	17.1497	17.0885	17.2436
177.957	28.7237	177.957	177.957	13.9083	14.4294	14.2578	14.2117	14.5847	14.3587	14.9111	13.2677	13.2707	14.6285	11.9695	13.2418	14.0656	13.4721	13.2941	15.6523	12.5463	14.4069	14.5807	14.313	14.3065	12.8647	12.9871	13.5166	13.4242	14.1235	12.1345
177.957	525.056	177.957	177.957	20.8181	21.9888	22.0363	20.7543	20.7563	20.7678	20.7308	20.7257	20.6228	20.9139	20.9671	20.9239	20.8545	20.715	20.7515	20.9451	20.9123	20.9093	20.9162	20.7572	20.7202	20.7202	20.7131	20.7497	20.5778	20.5384	20.4441
177.971	27.5193	177.97	177.971	19.307	19.2953	19.521	20	19.5933	19.3158	18.7359	19.3935	19.3626	19.98	19.9042	19.7758	19.3018	19.7635	19.5064	19.7989	19.683	19.7374	19.6822	18.9429	19.1361	19.3763	19.7626	19.4317	19.5932	19.1078	19.7885
177.984	505.481	177.984	177.985	16.1733	16.1919	9.9658	16.4264	12.1435	9.8343	12.5152	15.9204	14.4978	12.5452	12.9241	14.7722	14.665	14.5513	14.5771	14.4411	14.5429	14.5168	15.8488	15.6959	12.6315	14.7368	14.6799	14.7082	14.6967	13.303	13.5038
178.017	90.0876	178.008	178.024	18.2122	17.7499	17.775	18.1484	18.2466	18.265	18.1615	18.1588	18.1231	18.829	18.9533	18.8642	18.3187	18.2679	18.3357	18.4992	18.5625	18.4848	18.9506	18.9949	19.0465	18.8444	18.8682	18.7462	18.5219	18.4181	18.4868
178.013	342.459	178.011	178.02	9.9658	16.669	16.03	16.6591	16.7718	16.7284	16.6163	16.5236	16.4503	15.5333	16.8452	16.5175	14.808	14.8801	15.4336	16.7723	16.6032	16.7836	16.5947	16.6801	16.6642	15.7498	15.8971	9.9658	16.0808	16.3574	16.2761
178.035	58.0064	178.033	178.04	15.8641	14.9393	14.6932	14.35	15.1259	14.7537	15.2377	14.6198	16.1746	15.1622	15.4615	9.9658	16.4794	16.193	14.9775	12.781	16.4482	14.9889	13.7013	15.2204	16.4988	14.323	9.9658	14.9874	14.4282	14.4445	14.8069
178.058	47.1008	178.058	178.058	17.008	17.2956	17.1333	17.4533	17.2779	17.6769	17.9113	18.1065	18.0863	18.5203	18.7465	18.4618	18.0458	18.0325	17.9125	18.1577	18.2294	18.0991	18.5678	18.4841	18.5284	18.4875	18.439	18.4779	18.5038	18.2821	18.4714
178.085	64.1609	178.084	178.086	14.2235	15.525	14.8567	15.3092	15.0668	14.9238	15.8949	15.2863	14.5607	15.6252	15.6329	16.9724	15.5395	15.9435	15.493	15.9852	15.9469	14.822	15.4969	15.8512	15.4803	16.0492	15.7089	16.3157	15.9507	15.1737	15.7223
178.109	98.1251	178.106	178.111	15.144	14.616	15.6167	9.8776	15.6701	15.8543	15.7336	15.3022	15.7678	16.2831	16.2049	15.9192	16.615	16.617	15.7833	16.7621	15.9773	16.0183	16.3495	12.2405	16.7497	14.6938	18.6091	17.5299	17.413	9.2582	17.5692
178.133	184.793	178.133	178.134	12.7279	15.7253	14.4975	15.5108	13.4267	14.2804	15.64	15.0832	14.5683	14.606	15.5117	13.8472	16.5383	15.6483	14.3051	15.8606	15.5664	12.2087	16.004	13.9433	14.0912	14.0667	15.7769	13.6386	13.0882	11.3429	15.9757
178.133	510.49	178.133	178.134	13.7457	14.898	13.5949	13.4994	14.0083	12.4274	14.0959	14.1285	14.5848	14.36	13.8805	14.0098	14.4672	15.0552	14.9508	11.1548	13.2326	11.1541	11.2581	15.011	14.0105	14.1197	14.9203	14.168	14.1347	14.0122	14.6937
178.96	525.567	178.96	178.96	14.8448	15.6884	16.1619	15.0476	15.0938	14.5101	14.8531	14.8901	14.7527	15.0119	15.1343	14.7844	14.7992	14.9522	15.0057	14.9615	14.9511	15.0663	15.0651	14.628	14.9997	14.6558	14.9689	14.6354	14.6815	14.5238	14.5811
178.974	29.4185	178.974	178.974	15.3484	15.4088	15.7336	15.4772	15.8672	16.1725	16.1368	15.1343	15.7403	16.6988	15.8572	15.8794	15.8421	15.7675	15.3129	15.3913	16.1595	15.8285	15.7407	15.0058	15.9226	15.8398	16.0306	15.8916	15.3965	15.6967	15.6309
178.99	556.925	178.989	178.99	15.7917	17.7053	16.7737	14.6764	14.7758	16.6115	14.634	16.577	14.6761	14.5373	16.7205	16.7057	15.6127	16.5763	15.3917	16.0803	16.553	16.5632	16.5837	16.6501	16.7222	16.1044	16.6941	16.7904	14.8517	15.1629	16.7434
179.048	95.2045	179.048	179.048	16.0165	16.2362	16.4793	16.7128	16.5964	16.8316	16.5897	16.4344	16.4961	16.1769	16.0872	16.165	16.2079	16.1751	16.1745	16.5843	16.6201	16.6616	7.5946	7.1117	16.5937	16.5308	9.9658	12.594	7.5513	16.6225	17.2548
179.063	105.916	179.063	179.064	19.6976	21.0544	19.2891	19.0286	19.4125	19.6899	19.2854	19.3544	19.2035	19.5891	19.6772	18.9742	18.5661	19.4308	18.9217	19.3778	19.2148	20.8733	19.0867	18.7208	19.0167	19.4258	18.7701	18.7972	19.3159	19.6997	18.9234
179.09	76.7715	179.088	179.091	11.2255	17.4448	17.177	17.8529	17.9213	18.0173	18.5147	18.4717	18.5578	19.1714	19.3944	19.192	18.5075	18.6171	18.5396	18.8475	18.8775	18.9523	16.7107	16.71	16.8632	16.2528	16.4224	16.5771	15.9092	16.0024	13.3612
179.161	201.912	179.161	179.162	10.9689	15.5661	15.2737	12.9631	12.6236	13.4	15.7235	15.7985	14.5113	15.4854	14.1136	15.5075	14.9086	15.9702	16.1453	13.9239	15.329	15.9973	15.1874	14.4836	13.5963	14.9754	15.952	14.4296	16.0536	14.6231	15.8582
179.931	306.9	179.931	179.931	12.7984	15.6473	15.2374	14.6498	16.0957	14.8129	14.6452	15.5	15.0166	15.2714	15.4298	15.5312	13.3382	14.4741	15.2625	15.3515	9.9658	13.4385	15.0883	15.4088	15.7731	15.1425	13.3435	14.8773	12.5786	9.9658	16.4735
179.968	30.2294	179.968	179.968	19.0346	18.4945	18.9713	20.1487	19.9578	18.6159	18.406	18.367	19.0943	19.7063	19.8144	19.8937	19.0713	19.3992	18.5645	19.8792	19.2139	18.9808	19.2445	18.2607	19.1619	18.7926	19.2206	18.5605	19.588	19.1011	19.0401
180.016	26.0514	180.016	180.017	14.4095	14.3304	14.5243	14.6221	13.9563	14.395	14.0769	14.0118	14.1569	14.5174	14.2441	14.2008	14.0898	14.031	13.982	14.1789	14.041	15.1598	14.0582	13.2856	13.9277	13.991	14.4653	13.6213	13.907	13.8212	12.8215
180.065	233.653	180.065	180.065	15.8906	16.9215	15.4517	16.3235	16.4335	16.4719	16.1285	16.2799	16.2599	17.6536	17.684	17.6105	16.2618	16.2004	16.2855	16.882	16.9326	16.9056	16.2558	16.2244	16.2546	15.9157	15.8867	15.8004	15.2114	15.3493	15.2386
180.082	119.964	180.08	180.086	15.6552	16.196	12.0412	15.6844	16.2446	16.0067	15.0448	16.5997	10.8763	14.3904	15.0598	16.7255	14.0451	16.5073	14.438	12.2707	16.6031	12.6244	11.6895	11.6149	13.3052	14.3787	15.7674	16.0441	15.7703	15.8146	15.817
180.081	546.002	180.08	180.083	14.2722	14.1198	14.4483	14.5376	10.4246	14.6557	14.3141	14.1866	14.3829	13.0015	14.5743	14.1681	12.5035	14.3863	14.2661	14.3483	14.3554	11.1134	14.5176	11.3247	12.5314	14.2562	14.5554	14.382	14.4253	14.1931	13.9676
180.101	66.7701	180.101	180.104	13.8789	15.1048	15.8529	15.2444	14.2652	14.0744	16.1862	14.5437	16.4377	16.5508	15.755	15.4454	14.7321	16.3761	16.1051	14.961	14.9189	15.9263	18.2176	16.7138	18.1122	17.7116	18.0082	18.3458	17.5776	17.6031	17.99
180.138	167.339	180.138	180.138	15.165	13.8052	15.0008	15.6696	14.8545	15.0821	14.4508	14.7201	14.1889	14.6153	11.0778	13.7712	14.9979	14.6065	14.814	14.2874	10.9304	13.5894	9.9658	14.5397	14.3894	13.2467	14.1478	13.9164	13.8113	14.4141	13.3892
180.137	499.245	180.137	180.138	13.1312	14.4115	13.35	14.3384	15.1911	13.6149	14.3094	13.5393	13.9826	14.8085	14.9026	13.9294	15.7034	16.0291	15.1105	13.7701	11.9938	14.1318	14.1829	13.3154	13.1304	14.1774	14.8638	14.2627	14.5122	12.0258	14.1796
180.95	25.4475	180.949	180.95	20.0548	21.5361	19.2765	18.2003	21.0964	20.5476	20.2856	20.169	20.2815	21.1199	21.8799	20.2637	20.3189	20.1399	20.1021	20.8073	20.865	20.4473	20.5098	20.1567	20.2378	20.0761	20.2448	20.0882	20.7898	20.2803	20.2501
180.966	467.418	180.966	180.967	12.2667	14.4585	16.7311	13.0686	13.9433	13.3423	14.551	15.9578	15.5806	15.8193	16.21	15.7926	11.321	14.3195	15.9875	15.6021	16.4012	16.2288	16.3273	14.3855	16.0475	16.1525	16.3147	15.7416	16.4742	14.7956	15.2037
180.968	31.3314	180.968	180.969	15.5105	15.8512	16.2288	16.5718	16.6399	16.3083	16.1357	16.111	16.0472	16.3935	16.6815	16.716	16.139	16.6575	16.286	16.5597	16.2247	16.1551	16.2295	15.9198	16.4753	16.0731	16.1496	15.8914	16.0847	16.4249	16.1388
180.989	34.5283	180.988	180.992	16.3569	14.5948	16.0806	15.3582	15.711	15.6584	12.0271	15.7611	15.8086	15.617	15.6408	15.3517	16.0445	16.1356	15.5324	14.2288	14.3095	15.6315	11.0253	15.7045	15.8884	16.0402	15.9861	15.634	15.5038	15.2908	14.7948
181.014	298.429	181.013	181.014	14.6401	15.4533	13.8067	17.3637	16.0848	15.8469	14.2545	14.4195	13.9988	12.0979	15.7096	15.6075	10.9048	12.8079	13.0189	13.7358	13.6331	15.0863	15.1577	15.5201	13.3987	14.2588	15.2914	14.6557	14.1128	13.8665	14.4089
181.071	502.194	181.071	181.071	16.0274	18.9841	14.1122	18.7357	18.8325	16.1352	15.214	18.6406	18.7122	18.5686	18.5228	18.5496	18.4699	18.3353	18.2286	18.181	17.6769	18.046	18.4416	18.6336	17.6866	14.493	18.3558	9.9658	16.2651	18.8265	18.923
181.121	555.37	181.121	181.122	12.1091	14.4781	12.7631	15.1044	15.1247	15.0612	14.9104	15.0116	14.8569	13.5183	15.0085	15.1423	15.0754	14.994	14.9869	13.6687	14.9989	14.9846	14.9537	14.9685	14.9399	15.0505	15.0218	14.9346	12.8274	14.9187	12.2661
181.902	499.097	181.902	181.903	14.5138	15.9943	15.6267	15.3711	13.6108	15.4312	13.8169	14.472	15.3004	15.4478	15.2119	15.4854	12.5742	15.0991	15.0234	15.2816	16.1755	15.4045	14.9909	15.9046	14.6944	15.6681	14.3463	14.2366	14.5378	13.9966	14.1284
181.933	172.801	181.933	181.933	13.8644	15.2137	15.6145	15.7332	15.0966	15.2775	13.0359	15.6799	15.1527	15.1601	14.6861	15.2389	15.4658	15.4324	14.2911	15.0646	15.2972	15.4518	15.3347	15.6418	15.5469	12.7314	15.7643	15.2439	15.9181	12.7949	15.6356
181.95	519.062	181.95	181.953	14.8435	15.9741	16.2179	15.026	15.0269	15.1146	14.9976	14.9853	15.0542	15.313	15.2829	15.2152	15.025	14.9302	15.1185	15.136	15.2605	15.2878	15.36	15.1063	15.0796	14.9389	15.0926	15.1827	15.0716	14.7653	14.8009
181.953	26.4	181.953	181.954	17.2181	15.9006	15.5718	15.1984	16.2776	16.502	16.3334	16.2892	16.4707	16.528	16.5631	16.5213	16.6031	16.4553	16.4456	16.7419	16.4907	16.209	16.5051	16.1952	16.3154	16.2076	16.3266	16.6429	15.8964	16.8384	16.5047
181.967	83.1126	181.967	181.967	19.0877	17.8295	18.1477	9.5857	15.8133	18.1187	17.827	17.7916	18.0014	18.4362	18.3519	18.2878	18.3538	18.2141	18.1546	18.1418	18.3457	18.2102	18.2655	17.9128	17.7894	18.6033	18.0847	18.1081	17.9917	18.059	18.2884
181.977	37.1927	181.977	181.978	14.5825	14.8525	14.8899	15.2208	15.1569	14.7385	15.1923	15.2488	14.8315	15.0805	14.8669	15.0088	15.118	15.389	15.7186	14.8736	15.0926	15.0582	15.2303	15.1466	14.8919	14.9831	15.0449	15.0946	14.8431	15.0845	15.015
181.978	511.049	181.977	181.979	18.2085	19.1398	19.2582	18.1164	18.084	18.414	18.1536	18.1727	18.0947	18.2205	18.3069	18.1948	18.2386	18.1639	18.201	18.2896	18.249	18.2801	18.3005	18.1485	18.1072	18.11	18.1429	18.2306	17.9963	18.3934	18.3084
181.988	34.9572	181.987	181.988	14.5779	15.2256	15.4824	15.5683	14.8969	14.8876	15.299	15.6879	15.5061	14.9742	15.0376	15.169	15.2775	16.2284	15.2446	15.1302	15.3433	15.312	15.1065	15.3394	15.2594	15.421	15.3878	15.4948	15.4883	15.5618	15.3862
182.014	38.008	182.012	182.015	16.2705	9.9658	13.2017	9.9658	9.9658	13.7558	9.9658	9.9658	9.9658	9.9658	9.9658	9.9658	9.9658	13.6664	9.9658	9.9658	9.9658	9.9658	9.9658	9.9658	9.9658	9.9658	9.9658	9.9658	14.0129	9.9658	9.9658
182.069	417.627	182.069	182.07	13.8956	13.2642	13.551	9.9658	14.1556	15.4708	9.9658	9.9658	9.9658	14.4729	15.1938	13.0521	9.9658	13.9552	12.4945	9.9658	9.9658	9.9658	9.9658	9.9658	9.9658	9.9658	9.9658	9.9658	9.9658	9.9658	9.9658
182.081	56.0727	182.08	182.081	21.5668	20.3056	20.0416	20.5189	20.3902	20.544	21.9192	21.5577	21.6397	21.9842	22.3994	22.4222	21.6462	21.383	21.518	21.7811	22.6912	22.1931	22.0225	21.8973	23.113	21.8189	21.9863	21.7749	21.9168	21.9731	22.227
182.117	95.1723	182.117	182.117	13.3613	15.4206	15.9567	16.0493	15.9792	15.3458	13.943	14.4931	14.9624	13.3039	13.4098	15.0023	13.4818	13.1818	13.3662	14.4213	14.3836	15.8839	14.8348	14.9514	15.019	14.5485	14.3777	14.9675	15.1071	14.0307	14.5506
182.117	531.292	182.117	182.118	13.1582	14.5175	13.5797	14.407	11.3778	14.4521	14.7997	12.8814	14.8768	13.637	14.3365	13.3498	13.1683	13.1525	14.8311	12.6841	13.086	13.689	14.1731	13.5558	14.8372	13.7999	14.0824	13.192	13.0009	13.7422	14.7059
182.153	113.293	182.152	182.153	15.9645	15.0178	13.4657	15.1033	14.4436	13.0439	12.1178	14.6765	14.6529	15.5589	15.1141	15.4531	14.9108	14.4184	10.6514	10.9126	11.2792	14.4659	14.0178	14.7146	14.8334	11.218	10.0593	14.8375	14.7488	14.0701	14.8453
182.189	188.817	182.189	182.19	13.4916	14.5904	14.5054	14.7876	14.0382	15.9337	10.6283	14.0442	14.6481	15.1886	15.0466	13.9793	14.4228	15.2217	15.7397	15.531	15.2628	15.6005	15.6647	15.567	14.7859	14.8806	15.4061	14.981	15.2592	14.3222	15.0913
182.507	87.3239	182.507	182.507	15.7075	16.1439	16.6387	16.1945	16.3928	16.1908	11.9338	10.5988	10.768	9.7251	8.8945	9.7572	11.434	11.9224	11.742	11.5329	11.3375	11.0969	10.3853	9.9658	9.4852	11.6262	12.2433	11.0716	11.4778	10.4977	12.0001
182.535	94.0704	182.535	182.535	14.4998	14.2638	14.9935	15.2697	14.8994	15.0245	14.5857	14.578	14.3981	14.9234	15.0203	14.9419	14.4155	14.2114	14.1373	14.8194	15.0445	14.9363	12.407	9.9658	9.9658	9.9658	9.9658	9.9658	9.9658	9.9658	10.3877
182.901	496.722	182.901	182.901	15.1323	19.1291	17.7646	16.0887	15.7433	18.7923	15.8531	9.9658	16.5061	17.5599	16.6498	16.8012	13.7448	17.6668	14.4341	16.0066	18.9861	15.7317	15.9529	16.2265	16.0375	17.3363	14.1342	17.4144	15.0139	17.4321	16.6002
182.947	25.9491	182.946	182.947	21.3777	20.2277	19.1488	17.9368	20.4163	20.8592	20.1342	20.6223	20.7285	20.9938	20.8508	20.2135	20.2331	20.1212	19.9488	20.5578	20.4293	20.2296	20.308	19.9101	20.8092	20.6177	20.7523	19.9934	19.9632	20.1369	20.5334
183.137	199.308	183.137	183.137	14.0326	9.9658	9.9658	9.9658	9.9658	9.9658	13.3312	12.4448	13.9596	14.4537	14.6037	15.459	9.9471	15.0088	13.2826	13.6525	13.21	14.6864	14.6047	13.9167	15.2618	14.7187	12.3419	13.3163	12.3001	12.023	11.6958
183.945	75.9067	183.943	183.948	18.0549	16.8837	16.3174	15.4715	16.9286	17.1331	17.0546	16.891	17.1602	17.0429	16.8516	17.0621	16.7886	16.9867	16.9099	17.0779	16.9014	16.8823	17.2397	16.9325	16.8025	16.8331	17.2403	16.9398	17.0905	17.0836	17.2923
183.961	27.4205	183.961	183.961	16.5558	15.3033	15.0148	15.533	14.1875	14.0624	14.2043	13.1393	15.2033	13.5513	14.4827	14.2096	13.1076	13.2625	14.3849	14.4538	14.5446	14.1707	14.2198	14.3217	14.2225	14.2943	12.5739	14.2542	13.9629	14.1933	11.1821
183.988	456.066	183.988	183.988	16.0313	20.5901	18.1664	9.9658	20.4599	18.3165	19.8413	14.8091	17.8554	9.9658	15.9017	16.2266	17.5216	17.0571	17.4541	20.1992	20.2092	20.172	20.3133	13.5287	20.1987	18.3468	18.0198	18.0692	18.5209	16.1898	18.594
183.988	35.1685	183.988	183.988	16.7289	15.984	16.2944	15.5287	16.1339	13.9709	15.898	15.7467	15.7982	15.8781	15.788	15.9275	16.0901	15.8263	15.7522	15.7206	15.8263	14.0667	13.5053	15.83	15.9109	15.6636	15.8687	15.8516	15.513	15.579	15.2515
184.078	54.2612	184.072	184.081	23.5458	22.07	21.8712	23.1782	21.7878	21.8744	22.7764	19.5349	19.5337	23.2473	20.0432	22.9321	19.4361	19.7298	19.6768	17.5387	17.7793	15.9735	16.4884	18.965	18.9984	22.1803	23.2209	19.0046	19.2548	23.4893	19.208
184.102	84.5294	184.096	184.106	16.4424	15.9969	17.1857	17.0452	16.1774	16.2557	17.7503	17.1228	15.3256	18.148	16.3209	18.0352	15.1192	17.3652	17.6104	17.7239	17.552	17.4832	17.6245	17.7673	17.8573	17.9486	17.7167	17.4163	17.309	17.8898	17.1745
184.104	517.68	184.096	184.106	13.446	13.6236	14.3973	11.4207	12.5466	11.4963	11.5362	11.3479	10.9719	11.8399	15.1748	12.4981	14.1144	13.6514	13.57	11.4149	14.3096	15.1653	14.9378	14.3009	14.4067	14.127	11.4348	14.3698	12.0325	14.3878	13.4071
184.111	49.3946	184.111	184.114	14.6245	14.741	12.7038	15.6457	14.9785	15.2993	14.1514	14.3426	13.6086	14.7801	13.0382	14.8117	14.7925	14.9855	13.635	15.1066	15.1928	12.7594	14.5452	15.1005	14.627	15.1091	13.4073	14.5598	13.5814	13.7948	13.3223
184.132	158.733	184.132	184.133	12.3479	15.237	16.1346	15.8406	15.0326	15.5485	13.1728	11.4137	14.5477	16.282	15.7661	14.7764	13.805	14.1657	14.8278	13.9097	12.9915	15.2962	15.0709	13.0479	14.9051	14.911	15.1701	15.1594	14.654	15.352	12.8515
184.132	506.47	184.132	184.133	11.3053	14.6752	14.4055	15.3512	14.4067	13.3984	15.4951	11.3272	14.9826	15.3642	15.5352	13.8123	12.1204	16.4813	14.715	14.9239	14.018	15.8148	14.3285	14.7757	14.0114	14.2764	13.9246	14.0372	14.0871	14.454	15.296
184.169	208.342	184.168	184.169	15.8431	14.8378	13.5365	13.7343	13.9293	13.5287	13.6059	15.7712	14.9721	15.4143	15.7493	13.0526	14.8711	13.6661	14.1912	14.409	14.3105	15.599	15.6268	15.5765	13.323	15.4266	15.9687	13.3057	13.6015	14.6477	12.9996
184.169	528.087	184.169	184.169	13.0817	13.8828	13.7252	14.8445	14.1565	15.5024	16.2078	15.7662	14.7408	13.9435	14.1152	14.1525	15.0174	13.7028	14.01	15.488	14.9255	14.7167	13.7987	14.8111	14.4889	14.0776	13.0244	14.0093	13.9892	14.1158	15.322
184.205	143.307	184.205	184.206	11.3201	14.2997	14.6136	15.2038	14.7196	15.2362	15.4862	15.6868	11.2955	13.8492	13.5588	13.9853	11.1312	12.2167	12.5703	13.5449	13.0168	15.1078	13.5709	14.8526	14.8414	15.0162	9.5334	15.1403	15.3587	11.7192	15.0422
184.205	498.072	184.205	184.206	15.804	14.4266	15.1872	14.9877	15.1261	15.0445	14.5001	14.6685	14.931	15.4953	15.3338	14.9481	13.9753	14.2816	16.3594	11.2396	13.694	15.4856	15.6412	14.1911	15.0197	14.975	13.9575	13.8182	14.2451	13.5971	13.7879
184.485	429.64	184.484	184.485	16.6791	15.3791	15.2913	9.9658	14.8218	15.184	16.2427	15.0735	16.2362	10.7782	16.5896	13.5223	14.3737	14.9271	14.8868	15.7736	14.4567	11.4884	15.4838	13.6817	15.1398	14.1283	14.1896	13.7889	15.7859	16.103	13.8702
184.485	86.4387	184.485	184.485	13.6339	15.2588	15.4126	15.5718	15.7706	15.6877	15.1374	15.0355	13.8002	13.3661	15.2514	13.3843	14.8394	13.9951	13.562	15.1677	17.1297	15.1316	12.8807	13.1401	14.9567	13.5458	14.6667	14.9459	14.5504	13.1124	11.6317
184.932	97.8017	184.932	184.933	15.8747	14.6509	8.0345	9.9658	16.0035	15.3433	16.36	15.1484	14.7448	15.7269	15.1164	14.243	14.4943	10.0733	13.939	16.6988	15.9346	13.7018	14.7476	16.6978	14.2612	13.8854	14.9122	14.0957	14.6391	14.653	13.4638
184.946	25.5901	184.945	184.946	18.3822	18.7451	17.4569	16.8851	19.0326	19.5552	18.6597	18.5958	18.7046	19.2044	19.7716	19.7035	18.8051	18.654	18.8069	19.0437	18.9367	18.7656	18.952	18.4988	18.4258	18.5112	18.6425	18.5261	18.6157	18.7555	18.6801
184.96	498.017	184.96	184.96	14.5449	16.8025	16.351	9.9658	13.312	9.9658	14.5044	9.9658	14.4065	14.6443	15.3073	15.3747	15.3469	16.52	15.2155	16.043	14.4604	14.3331	14.1915	9.9658	9.9658	16.3976	12.7898	16.3189	16.1479	15.6342	15.8303
184.96	17.9435	184.959	184.96	13.8394	12.8672	13.9344	14.9858	14.0778	13.2071	14.0992	14.0863	13.9997	13.8052	13.6146	13.9565	12.0699	11.3582	11.1674	14.2236	13.8822	13.9608	13.8684	13.6059	13.9661	13.8224	13.9072	14.2335	14.1503	14.0906	14.0059
184.985	23.1479	184.984	184.986	17.4367	17.0338	15.8392	16.592	15.7436	16.9164	16.5447	17.2545	16.1517	15.7041	15.8351	15.2438	17.1187	16.8975	16.5069	15.8491	16.2692	16.3739	16.769	16.6055	17.1057	16.2261	16.5357	16.4162	16.9635	16.9128	16.3527
185.023	41.3544	185.023	185.024	18.1445	18.965	18.157	18.3264	18.4498	18.2561	15.9735	15.193	15.2192	15.1744	15.1399	14.9709	15.4635	14.8655	14.9698	15.4887	15.5653	15.2709	15.6035	15.1447	15.3493	14.9178	15.5096	15.8385	15.6048	15.3565	15.9812
185.049	164.865	185.049	185.049	13.8606	14.7632	14.6136	15.1001	14.9222	15.126	15.2241	15.3228	15.2934	15.8324	15.8333	15.737	15.2161	15.4158	15.3176	15.5221	15.4469	15.6324	15.6456	15.6502	15.6025	15.5422	15.625	15.4893	15.4079	15.4748	15.4693
185.08	63.3662	185.076	185.082	19.6259	19.4885	19.3271	19.3989	19.3499	19.3957	18.2738	18.3763	18.1951	17.2962	14.6191	12.6245	17.9807	18.1686	10.8248	18.3618	12.9228	18.4607	17.689	17.5963	17.6664	17.9048	17.5745	17.889	17.8241	18.0627	12.7477
185.081	256.399	185.078	185.082	14.2783	15.5655	14.9956	13.7649	15.5076	14.7279	11.4548	12.9245	12.3136	9.9658	10.969	13.7941	11.734	11.5516	12.7564	12.2042	13.5932	9.9658	12.1023	12.8594	11.9929	14.0217	12.6739	13.1693	11.0693	9.6345	12.854
185.081	513.695	185.079	185.082	14.8718	14.5915	15.2906	15.8528	11.6023	15.5403	10.7834	10.7377	13.6332	9.9658	15.8143	13.8447	11.7686	13.1025	12.264	12.2503	13.1083	9.9658	14.7308	12.6774	12.667	9.559	11.9192	12.7516	11.9142	13.5765	12.5777
185.106	81.0392	185.103	185.108	15.8274	15.7605	15.907	15.9505	16.0239	16.0566	14.4481	14.607	9.6644	9.9658	13.766	9.9658	13.6902	14.1954	14.6341	14.4417	13.1461	9.9658	9.9658	13.3554	14.669	9.7535	13.6895	9.9658	14.2061	14.8483	14.0206
185.114	67.6492	185.114	185.117	17.0862	16.5423	17.6743	15.1129	15.9743	15.3301	17.4431	17.4483	17.5769	18.2369	17.873	17.9448	17.4693	17.4893	17.7729	17.5248	17.6149	17.758	17.6075	17.4776	17.8854	17.3577	17.2379	17.8016	17.2212	17.3515	17.7051
185.54	162.924	185.54	185.54	17.6299	18.4454	18.6359	18.8141	18.6871	18.6316	18.5144	18.5436	18.5868	19.1806	19.2212	19.275	18.5117	18.5905	18.4437	18.8634	18.8338	18.8616	17.7315	17.7777	17.7769	17.8807	17.8506	17.8637	17.6289	17.5486	17.5929
185.945	26.4561	185.945	185.945	15.5624	15.3154	15.4962	13.8144	17.0143	16.7991	16.9531	16.1802	16.3914	17.2771	16.7566	16.196	16.1982	16.4837	16.0777	16.499	15.9226	16.3587	16.5006	16.2701	16.3963	16.6028	16.0282	16.1703	16.5232	16.221	16.4055
186.017	192.17	186.016	186.018	13.2645	15.0298	12.7779	13.9048	16.3224	14.933	14.0507	16.6179	15.7693	16.5237	16.2033	15.9359	16.2732	15.7587	16.4374	14.8793	15.5656	13.956	15.0297	17.3291	16.1534	17.3582	17.7228	17.4425	15.4507	17.1165	14.9285
186.042	162.15	186.041	186.042	14.3506	14.9664	15.2681	15.3409	15.2411	15.2852	18.8851	18.9684	18.9716	18.1493	18.0971	18.137	18.5781	18.6637	18.6522	18.7863	18.9048	18.8268	17.8486	17.9182	17.9706	18.2211	18.2339	18.2363	18.3474	18.2147	18.3415
186.109	99.3635	186.106	186.113	19.4863	19.8332	19.6785	19.4772	19.4477	19.2646	14.7022	17.3595	17.5395	16.5074	16.2993	16.2123	15.3922	14.8788	8.8438	16.2784	17.0858	15.4125	15.6759	15.7956	15.3222	15.7517	17.2491	7.0026	17.1986	16.1789	15.6078
186.109	548.043	186.109	186.109	14.7575	14.8522	11.613	11.5264	11.534	11.2718	9.0681	9.7328	7.6895	14.7043	14.7703	14.8118	14.9044	14.6616	10.6193	14.6896	14.6402	14.5178	14.5254	14.7287	14.7925	14.7717	14.6562	14.473	14.7329	14.6152	14.4529
186.12	98.064	186.115	186.122	15.5531	15.0178	14.5022	15.2363	13.7686	14.5303	15.4195	15.7499	13.166	15.4341	14.8783	13.6455	12.5831	14.0341	14.3099	16.1879	14.3656	14.5355	15.0297	15.7301	14.8187	14.4956	15.5979	14.5379	16.7001	14.78	16.0261
186.121	475.965	186.121	186.122	12.6808	14.5774	13.7792	14.4292	13.9282	13.2701	13.711	9.8024	14.0209	12.9918	13.4717	12.8187	11.833	11.903	13.1274	12.0815	11.5255	9.6196	15.2405	14.2419	13.6711	10.0569	14.0674	14.3207	15.6883	14.0305	15.2176
186.127	123.778	186.127	186.129	13.9969	13.4128	14.7525	13.2282	14.94	13.968	13.1882	10.8307	14.8339	13.4432	13.9278	12.843	13.8113	13.5147	14.7519	13.3422	14.4024	12.8278	12.8223	13.4026	14.1282	14.4729	13.7267	14.441	13.9855	9.9658	10.4794
186.537	161.93	186.537	186.538	13.5343	14.7738	15.0422	15.1123	15.0138	15.0351	9.9658	9.9658	9.9658	15.2889	15.3718	15.2783	13.7138	14.5518	14.2578	14.6014	14.9752	14.8798	9.9658	9.9658	9.9658	9.9658	9.9658	13.67	9.9658	9.9658	9.9658
186.942	26.6969	186.942	186.942	16.915	17.3917	16.5894	16.5653	17.6108	17.6367	17.2413	17.2241	17.4218	17.6729	17.5695	17.3525	17.3393	17.3585	17.4621	17.6747	17.4705	17.2763	17.467	17.082	17.4256	17.2639	17.5403	17.0574	17.2816	17.3614	17.2804
186.956	25.3731	186.956	186.956	16.8785	16.962	17.0879	17.419	17.435	17.5623	18.234	18.2867	18.2967	17.9022	17.9555	17.9816	16.9658	18.1712	18.1411	18.1445	18.219	18.2455	18.2809	18.2043	18.2555	18.3182	18.3019	18.2786	18.2957	18.3117	18.3524
186.98	24.3784	186.98	186.981	14.8752	15.4663	14.7615	15.3227	14.1252	13.9826	14.5185	14.1871	14.504	15.4102	14.5568	15.6683	14.8034	15.805	15.2726	14.6238	14.4254	14.18	13.6603	14.5464	14.728	14.8091	14.5611	15.1607	13.8169	14.9704	14.3159
186.98	565.183	186.98	186.981	15.1179	17.6766	17.7007	13.0642	13.7782	11.5002	16.046	15.9378	15.8999	15.8703	16.0081	16.0253	15.9837	14.301	14.4013	10.8542	15.9587	15.8529	16.0029	12.1585	11.9264	16.1799	16.0455	16.1121	16.0886	16.0359	16.04
186.987	53.8107	186.987	186.988	13.868	13.6476	13.515	13.8206	13.8751	13.7356	13.6627	13.8087	13.6409	14.1346	13.4913	14.1255	13.604	13.2292	12.9465	9.7699	13.5769	13.6145	14.2018	13.8912	13.7803	13.7998	13.9684	13.7773	12.1029	12.9444	13.8608
187.053	132.684	187.049	187.053	14.1892	14.8409	14.586	14.4265	14.6963	14.6548	13.3318	13.6722	14.0972	12.6707	15.4219	12.4178	13.2571	11.0373	11.9932	13.1113	12.3408	13.6517	9.9658	11.2682	10.5575	9.9658	10.7602	8.7211	12.5226	13.2038	10.3004
187.093	49.6197	187.093	187.094	17.7879	17.7521	17.9752	17.4056	17.9948	17.8653	16.9763	17.3336	17.03	17.5701	17.1048	17.3259	17.4113	17.5949	17.1757	17.2889	17.4819	16.9688	17.5089	16.9494	15.1385	17.2417	17.0902	17.2669	17.2425	17.2524	16.5698
187.224	150.552	187.224	187.225	15.6373	15.1571	14.5697	11.263	14.0907	14.002	14.819	13.0787	12.9591	13.7321	12.426	15.5939	15.5942	15.9991	14.4234	11.0568	15.6202	14.3651	14.8364	14.7364	14.9184	13.3755	14.1371	14.7446	15.3075	14.4697	13.7701
187.958	8.19858	187.958	187.958	11.5212	11.9482	11.4648	13.0516	12.877	12.454	13.5988	13.9238	13.8103	13.4159	13.4788	13.5458	10.8403	13.3606	13.1923	13.341	13.2128	13.4101	13.5096	13.2597	14.4558	14.4075	11.0954	13.6239	13.4078	13.9309	13.9095
188.069	81.1136	188.066	188.07	18.6501	18.5652	18.7075	18.9875	19.0987	18.9731	19.7607	19.8842	19.7982	20.221	20.2792	20.3187	19.6361	16.1058	19.7604	19.9883	19.9465	20.154	20.4146	20.0646	20.0991	20.0734	20.0713	19.9765	16.7447	19.9367	19.9153
188.106	178.394	188.106	188.107	15.7196	14.1365	15.9591	14.8943	15.3061	14.3156	13.2207	15.0824	14.8132	15.9408	14.7365	14.3705	14.6944	14.5859	13.7761	15.7774	15.2612	13.9162	14.0683	14.631	14.0055	13.742	14.3118	14.7408	13.8855	14.175	14.3363
188.106	504.582	188.106	188.107	14.6962	15.0982	11.6408	15.1947	13.0283	15.0538	14.4545	14.837	14.2093	15.6375	14.7541	14.3798	16.047	14.4067	13.2172	13.9898	14.1272	15.3204	15.142	13.9078	14.3207	13.4593	13.4654	15.1144	10.9663	12.9708	13.5311
188.879	522.902	188.879	188.879	12.8125	9.9658	9.9658	13.9948	13.7868	13.4779	13.7225	13.1208	13.6208	12.5309	14.3436	12.1141	11.3407	13.5879	13.698	12.6826	12.3519	12.8303	13.4934	14.0365	13.7151	13.2647	13.5752	13.5639	13.2436	12.7971	13.403
188.917	88.9025	188.916	188.917	17.2093	18.7475	18.4447	16.449	18.6632	17.0239	14.848	18.3401	18.3073	18.3388	18.4311	18.3582	18.296	18.2756	18.2501	17.1953	17.0096	18.3285	16.8974	16.6931	17.2117	17.463	17.4484	17.405	17.6069	18.2895	17.3012
188.994	101.888	188.994	188.994	14.4083	15.4308	16.2114	16.4283	15.686	14.956	10.9612	9.9658	11.6902	9.9658	9.9658	9.9658	9.9658	10.5338	9.9658	10.5495	9.9729	9.6723	11.5989	9.9658	13.7225	9.9658	9.9658	9.9658	9.9658	10.73	14.7153
189.052	73.2585	189.047	189.053	16.0446	16.0405	16.0383	16.1983	16.5758	14.7003	16.1944	16.4615	16.3771	16.5929	16.4868	17.1839	16.7542	16.4942	16.4354	16.5874	16.2979	16.7496	15.8145	16.4385	16.7805	16.7843	16.7975	17.256	16.4613	16.6766	16.5859
189.052	330.381	189.052	189.052	13.1964	16.3829	17.4812	9.9658	12.5909	13.0739	15.9984	14.5995	15.5028	15.8747	15.2333	15.943	9.9658	9.9658	15.7917	9.9658	15.8048	16.8336	15.9564	15.9281	15.5971	15.7252	9.9658	9.9658	9.9658	9.9658	16.0269
189.057	69.4368	189.057	189.057	14.0986	15.0159	14.8407	14.2531	14.2496	14.6274	9.9658	9.9658	9.9658	9.9658	9.9658	17.1839	9.9658	9.9658	16.9048	17.088	9.9658	9.9658	17.0582	9.9658	17.1921	9.9658	9.9658	17.256	17.0969	9.9658	9.9658
189.068	129.905	189.065	189.073	16.6546	9.9658	16.7227	16.8992	17.0331	17.1946	15.9929	16.0759	16.2818	16.2153	17.813	17.7417	15.9745	16.0208	16.0688	16.1721	17.4573	17.65	15.479	15.447	15.4776	15.8229	17.6557	15.66	16.1603	15.6229	17.5036
189.068	519.556	189.066	189.069	13.7265	14.8223	13.7708	14.1874	14.3556	14.4066	14.4079	14.3723	14.7131	15.4766	15.6019	15.4889	14.7343	14.3936	14.6867	14.8553	14.8048	15.0382	15.0397	14.9822	15.3318	14.7943	14.961	14.5723	14.5055	13.9206	13.9696
189.086	159.049	189.086	189.087	15.2687	15.7497	14.9385	15.4536	15.4069	15.3864	14.7931	14.7968	14.8582	15.7347	15.7008	15.7902	15.026	14.9716	14.5836	15.4711	15.4261	15.3122	15.4524	15.5859	15.58	15.4057	15.5248	15.5962	15.2685	15.3619	15.3347
189.122	548.731	189.121	189.126	12.6328	14.4448	12.3573	15.0359	14.7189	14.8027	15.8706	14.7342	14.7157	14.8881	14.8645	15.0451	14.9067	14.8273	14.8158	12.2569	9.9658	14.8816	15.4145	13.9388	14.5683	13.2051	13.4036	14.5407	14.206	14.5848	15.8016
189.477	360.403	189.477	189.477	9.9658	19.3089	19.3767	19.3103	19.1819	14.8386	18.3118	19.0474	19.0734	18.7891	16.0368	17.432	16.6679	17.8361	17.1979	17.4561	19.2957	19.2965	19.3342	19.36	19.2594	17.5216	15.5532	18.4106	18.6857	18.7706	13.9366
189.477	570.359	189.477	189.477	15.4744	17.2775	17.3923	15.5445	15.6324	15.4773	15.8218	15.1875	13.0383	15.6088	15.8425	15.8552	13.4902	14.7164	15.7194	15.6182	15.6683	15.7478	15.839	15.7904	13.3155	16.0958	15.9831	15.9199	15.9898	15.8995	15.864
189.477	21.986	189.477	189.477	14.7223	14.6617	13.5621	14.9154	15.8974	14.6167	13.0755	14.7926	10.9808	14.6655	13.46	14.6967	14.9682	14.3941	14.5154	14.7856	14.9192	14.9316	14.9468	14.9041	14.8667	12.9911	14.9328	15.0253	12.6707	13.0698	13.2181
189.935	526.705	189.935	189.935	15.4642	16.3438	16.3622	15.8075	15.7229	15.6876	15.7766	15.7822	15.7722	16.0926	16.0698	16.0427	15.7696	15.8446	15.8708	15.9691	16.1406	16.0332	15.9638	15.8673	15.9139	15.8121	15.7822	15.8323	15.4994	15.6049	15.6489
189.969	21.3996	189.969	189.97	14.2691	14.1464	14.7584	16.3137	14.5227	13.1816	13.9843	13.901	13.1613	12.757	13.5946	13.7991	13.6119	13.7061	14.0336	13.5051	14.1319	13.6551	14.5356	13.7261	13.6559	13.786	14.0889	13.5929	14.2961	14.1689	14.4856
189.988	152.791	189.987	189.99	14.6324	14.4497	14.4354	14.7687	14.6326	14.2532	15.1308	15.2405	15.1498	15.697	15.7434	15.4927	15.185	15.3681	15.1587	15.5302	15.458	15.549	15.6357	15.715	16.0145	15.7084	15.9302	15.6629	15.7542	15.5376	15.3927
190.049	152.773	190.047	190.052	14.1455	14.6193	15.0905	14.7944	15.5083	15.4665	13.3655	13.7874	13.7146	14.7142	14.9096	14.492	14.0564	14.027	13.7197	14.4439	14.4481	14.3948	14.3133	14.3271	14.6223	14.664	14.7202	14.4893	14.1239	14.1002	14.1797
190.082	164.481	190.08	190.084	13.6865	14.787	13.6454	13.9412	13.2342	13.5801	12.9613	12.6455	12.8711	13.4771	13.7437	12.9561	13.3409	13.257	12.4746	13.0663	13.2368	13.0742	13.0461	13.5126	13.8085	13.1595	13.4545	13.2287	13.2242	12.8982	13.3604
190.915	85.2057	190.911	190.918	18.105	19.2927	19.3693	19.2747	19.5626	17.8007	14.4147	17.5181	15.8314	17.4181	16.2349	17.2623	15.6857	15.7574	16.1988	18.0934	17.6055	15.9013	17.9051	17.9828	16.8864	17.9853	18.1255	18.5278	18.4281	18.4902	18.1379
190.917	414.348	190.917	190.917	15.9819	9.9658	19.6639	19.2115	20.5298	20.5138	20.1884	20.1857	17.7446	20.3035	16.9471	17.2543	18.3932	18.237	16.1457	20.2974	18.2163	17.5375	19.1462	16.8106	16.4646	17.7881	9.9658	9.9658	17.6658	17.6612	16.9236
190.966	17.9732	190.966	190.97	15.8604	16.5227	15.0746	13.6456	16.719	16.5254	16.9255	16.8956	16.5721	16.7699	16.8991	16.8306	16.5235	16.5018	16.512	16.6935	16.7177	16.7544	16.819	16.6995	16.7264	16.4534	16.6064	16.8424	16.4436	16.7946	16.7017
190.979	25.6247	190.979	190.979	20.382	20.0987	20.525	20.647	20.0906	20.1476	19.8679	19.6624	19.7632	20.4801	20.3356	20.2015	20.371	20.144	20.0659	19.9928	19.9626	19.9483	19.9643	19.502	19.5511	19.9358	20.1912	19.944	20.0068	20.0374	20.0046
190.992	519.347	190.99	190.993	13.5806	9.9658	15.7692	15.4628	14.967	14.7989	14.3257	15.1004	14.3195	14.7196	15.516	14.5226	16.2622	15.4879	14.6923	14.4691	14.4214	15.9606	15.0445	14.8448	9.9658	14.1144	15.2986	14.1937	15.2461	15.3538	14.4041
191.022	337.395	191.02	191.023	10.9331	9.9658	14.4287	15.7965	16.1916	15.8317	16.3825	15.7064	15.3271	14.7945	14.4328	14.6859	14.3676	14.9306	15.0988	13.2568	13.7306	16.287	15.8542	14.5547	15.3585	14.8438	10.4915	13.4394	11.7315	12.2004	13.2889
191.022	25.7084	191.022	191.023	14.2556	14.5341	14.3542	14.3589	14.2482	15.941	14.3438	14.2956	14.2925	14.1182	12.5616	13.9089	14.0633	13.8994	13.6059	13.6085	14.066	14.059	13.5151	13.9515	14.3295	13.2992	13.9685	13.8622	13.5973	13.8869	12.4146
191.04	53.7533	191.04	191.041	15.8887	15.6488	15.1802	15.8341	15.8369	15.5613	16.3552	18.2838	16.4453	17.2752	18.7165	17.291	17.0134	18.8271	16.5659	18.6847	18.8294	18.5241	18.7992	17.415	18.8879	18.2705	18.8195	18.3304	18.666	18.0846	18.4829
191.048	102.439	191.048	191.049	16.095	16.5874	16.5133	16.8564	16.6758	16.7069	16.0805	16.154	16.0466	16.4697	16.4357	16.4533	16.1053	15.9399	16.0099	16.5651	16.5638	16.5173	10.751	11.1093	13.7889	13.4515	12.8923	13.1656	10.8208	11.0282	11.3968
191.065	105.453	191.061	191.065	15.2967	15.2908	15.6569	16.7121	15.9907	16.0624	15.7102	17.3168	16.6099	16.7618	17.3481	17.1608	17.7583	16.8389	17.7682	16.9064	16.9735	16.9222	17.8988	17.0187	17.4366	18.1662	18.1564	17.6865	18.5026	17.9636	17.9744
191.076	59.0039	191.069	191.076	19.473	19.5153	19.3822	19.8626	19.861	19.8268	20.6393	20.6866	20.6153	21.1725	21.2158	21.1996	20.7101	20.685	20.6211	20.8773	20.8423	20.8557	21.8479	21.8647	21.7802	21.8361	21.8348	21.8523	21.6242	21.6536	21.5852
191.885	99.4525	191.884	191.885	14.9569	14.9042	9.9658	8.252	11.233	15.3259	15.5385	14.669	12.8676	13.691	14.3428	14.0077	13.7581	15.3213	13.4696	14.8731	15.5669	15.6843	15.5491	15.8846	12.8436	13.057	14.3903	14.5352	14.8332	15.5141	12.2734
191.896	27.8165	191.895	191.896	14.6663	14.1298	12.353	12.8822	13.3545	14.583	14.9519	14.6936	15.0923	12.9607	13.4009	14.5913	14.3052	14.617	15.0019	14.9078	13.9812	13.8218	14.1246	14.9149	14.8351	14.8321	13.7478	14.6971	13.9679	13.8873	14.9928
191.934	520.427	191.934	191.934	16.6782	18.2284	18.3212	17.0775	17.0778	17.0114	17.1648	17.1402	17.1317	17.1902	17.1984	17.2174	17.0606	17.0285	16.9716	17.3007	17.5043	17.5256	17.0404	16.8705	17.2264	17.0003	17.0139	17.0086	16.9219	16.8941	16.8675
191.961	33.7294	191.958	191.962	15.7491	15.7447	14.3533	14.8949	14.4076	15.6508	14.3111	14.454	14.8014	14.055	13.9682	15.1252	14.4152	14.1047	14.0216	13.6948	14.1938	14.1267	14.9696	14.7641	14.7977	14.9061	14.3016	14.9785	14.7133	15.3953	14.1412
191.981	29.8427	191.976	191.986	16.3888	16.1191	17.1791	17.7914	16.5482	16.0509	16.0593	16.5288	16.2281	16.7787	16.6372	16.3257	16.5531	16.5036	16.1374	16.4478	16.1672	16.929	16.8951	16.3387	16.3986	16.0926	16.2553	15.8134	16.0347	16.8295	16.1587
191.982	365.864	191.98	191.984	11.2697	13.111	13.1774	13.6784	13.497	13.9344	14.6707	14.4731	13.0736	13.9938	13.6227	12.2445	10.9575	14.4706	15.4131	11.1533	13.57	14.9715	13.8398	13.8547	14.7254	15.2938	11.4495	10.6393	14.7762	13.1045	13.7759
192.031	546.104	192.028	192.036	14.966	15.7855	15.6613	14.9069	14.9035	14.6393	14.48	14.5269	11.0611	15.2308	15.1438	8.7423	14.3849	14.1722	14.3384	14.8443	14.875	14.8589	16.1803	16.2471	16.223	16.4551	16.4139	16.4537	16.3404	16.468	16.3914
192.049	369.298	192.046	192.051	12.1457	12.479	9.9658	14.4014	14.086	14.2828	14.309	14.3003	14.3969	15.3328	15.1226	15.104	13.4904	13.4466	13.859	14.9322	14.8086	14.8239	14.9491	15.1019	15.0671	15.145	15.1259	14.9794	14.7476	14.5648	14.7274
192.055	57.3892	192.055	192.056	17.443	17.1702	17.1359	17.6291	17.539	17.5817	18.6318	18.3049	15.3278	20.3762	19.2124	19.0287	15.7452	18.6149	18.5203	19.0587	18.9078	19.0381	17.4243	17.4972	17.6681	17.5588	17.1733	17.2289	16.9148	16.9668	16.6717
192.137	143.734	192.136	192.138	22.2072	19.1236	16.8999	17.8234	18.0572	16.8944	16.6749	14.9523	16.6766	17.0868	13.5046	16.7997	14.5059	13.6383	15.5882	16.91	16.7771	13.6987	16.812	16.5659	16.5026	16.8138	17.7203	16.5975	13.5902	16.6932	16.7965
192.917	83.2973	192.917	192.918	18.3236	19.708	19.6927	19.7204	17.8063	19.8826	17.2189	17.7808	17.6524	19.5605	17.8415	19.6181	19.5614	18.4064	18.7967	15.3855	19.6362	19.5918	18.1428	18.3688	18.0852	19.6444	18.7344	19.6	18.0542	18.0009	18.689
192.932	522.017	192.932	192.932	18.1922	19.4888	19.7275	18.2169	18.2308	18.2969	18.2101	18.2292	18.304	18.4442	18.444	18.39	18.3766	18.3707	18.3484	18.4982	18.5237	18.7139	18.561	18.2457	18.2432	18.243	18.1894	18.2043	18.0446	18.0067	18.078
192.945	442.255	192.944	192.945	16.2577	19.8963	18.2552	19.8421	17.8515	19.604	19.3621	19.3724	19.3963	16.2956	16.4211	16.7485	14.979	15.7288	16.0607	19.5625	19.6041	19.5666	19.6293	19.5904	19.5789	17.3955	16.7127	17.4071	15.6006	15.4203	17.2286
192.964	53.423	192.963	192.964	13.7713	14.5542	14.1227	13.1319	15.265	15.3848	15.0486	15.4225	15.2581	14.8833	14.8199	15.1162	14.6673	15.357	15.0036	15.2885	15.5007	15.378	15.1805	14.9787	15.0214	15.0174	14.8524	14.9693	15.3214	15.1541	15.0569
192.976	25.9493	192.976	192.976	19.5799	19.2485	19.6608	19.7524	19.2833	19.1993	19.1316	18.9061	19.5146	19.7866	19.4673	19.6548	19.6195	19.6114	19.3814	19.2131	18.9342	19.3177	19.1676	18.8885	19.0196	19.138	19.6465	19.0068	19.2584	19.168	19.3282
193.005	537.061	193.005	193.006	14.0289	16.358	14.814	15.3187	15.4364	15.3392	15.3354	15.3587	15.2814	13.8176	15.3245	15.3007	15.3909	14.3357	14.9133	15.1925	15.3591	12.786	12.3877	15.527	15.4019	15.4991	14.6536	15.4434	14.6203	13.6021	14.4087
193.006	26.6382	193.005	193.006	12.7787	14.3165	14.1337	14.2877	14.3773	14.2358	14.1579	13.1023	14.3691	12.4088	14.1701	14.2912	13.812	14.7657	13.6795	11.6811	12.7649	14.8727	11.9772	14.7914	10.7876	14.6028	14.1413	14.7291	14.093	13.8356	13.0939
193.062	51.8345	193.058	193.067	15.5932	14.4161	14.3323	14.8316	14.1945	14.4603	15.3696	15.0472	14.8735	14.9116	15.2137	16.9957	14.1667	14.4921	15.4222	16.0393	15.8255	13.458	15.3788	15.3099	17.222	15.5843	14.3128	15.1346	16.248	17.432	16.479
193.065	264.18	193.062	193.067	14.2045	11.507	11.9846	11.609	12.259	11.4263	17.0914	15.2643	14.8591	15.4386	16.3299	16.9493	15.8137	14.7247	15.9208	15.7462	17.0363	15.8035	16.2262	14.099	16.0379	16.5112	15.2268	15.578	15.5084	17.4429	16.1256
193.077	45.4051	193.076	193.077	21.3977	21.4636	21.4097	21.4003	21.3972	21.3676	17.9644	18.0573	18.0472	17.5543	17.4643	17.4527	18.0521	17.9566	17.8677	17.8033	17.8069	17.7556	17.6746	17.6698	17.7126	17.688	17.7474	17.7028	17.8848	17.9888	17.938
193.122	191.08	193.122	193.123	15.9844	16.3422	15.6203	15.7611	16.1225	16.338	15.6507	15.4917	16.0532	15.6556	15.5516	15.9291	15.8946	15.4035	15.607	15.5105	15.4933	15.3976	15.4128	15.9401	15.9808	15.8394	15.4002	15.9491	15.4197	15.432	15.6071
193.131	116.645	193.13	193.131	15.5975	14.8202	16.514	15.9512	15.0662	14.6971	17.2239	17.568	16.7501	17.5368	17.2337	17.2197	16.817	17.1785	16.7331	17.5016	16.9485	17.2942	17.3832	17.2845	17.5303	17.1656	17.4374	17.3228	16.7693	17.1983	17.3427
193.158	204.637	193.157	193.158	12.3112	14.7769	14.8723	10.7702	12.7854	14.2398	14.3715	14.7095	14.7034	15.676	14.4775	14.2552	14.6044	13.675	14.1178	13.5317	14.2151	16.3137	15.3856	16.1127	16.1553	14.143	15.3651	11.2013	10.8973	16.1398	14.4746
193.158	536.568	193.157	193.158	11.3031	13.1579	15.6069	15.0164	14.7406	15.2615	14.0938	9.9658	13.7429	14.1404	14.1056	14.1817	14.0957	13.9501	13.3383	14.9984	14.1992	15.3862	15.1002	15.3005	15.3453	14.0994	14.1034	14.0362	13.8056	15.7559	14.2639
193.896	473.004	193.896	193.896	16.3747	18.6311	15.6516	15.7634	16.9187	17.7769	16.9841	15.1476	15.7206	16.3243	16.3282	16.6921	17.4995	16.6834	17.4883	16.7358	16.9791	17.2887	17.2592	17.1888	16.9869	15.7176	16.0127	17.2146	16.1167	16.8829	16.8489
193.896	28.7661	193.896	193.897	14.9658	14.7462	16.0423	12.8273	15.7404	15.5946	16.0899	14.29	15.5953	15.4559	15.5109	15.4436	15.276	15.2946	15.449	15.6654	15.4366	14.5804	14.9408	15.9699	15.3763	14.6209	14.9685	15.6955	14.8151	16.0269	15.8584
193.929	21.9945	193.929	193.929	14.3345	13.2013	13.9404	14.5133	14.0294	11.2768	14.1711	15.5971	15.693	15.6273	14.9483	15.8846	15.9689	15.2955	15.29	15.644	15.7151	15.7846	15.5188	15.454	15.5497	14.5744	15.5792	14.2685	14.2688	15.5471	15.5027
193.929	524.524	193.928	193.929	20.9486	22.3672	22.4668	21.1165	21.1995	21.0848	21.1047	21.1419	21.1007	21.3537	21.3817	21.3585	21.2045	21.2756	21.1758	21.3546	21.4289	21.3987	21.4408	21.1951	21.1517	21.2178	21.2028	21.2308	21.0179	20.9979	20.9739
193.947	83.2655	193.947	193.947	13.7032	9.9658	14.7495	14.4368	9.9658	15.8088	9.9658	14.6801	9.9658	14.6345	9.9658	14.7099	15.8657	9.9658	16.3993	14.9491	16.1339	15.9545	14.3334	15.5763	15.0517	15.7264	14.9399	15.0465	14.9346	9.9658	15.1821
193.958	88.754	193.958	193.959	13.8108	14.6244	14.8903	14.1443	13.7784	14.5503	13.3578	14.5229	14.1564	14.6284	14.5073	13.9678	13.7056	14.5781	14.7928	15.0453	15.2732	13.7612	14.8227	15.0937	13.4553	14.09	15.5378	13.6431	15.6731	15.9299	13.7809
193.958	454.732	193.958	193.959	14.6815	15.2872	14.3867	15.3075	16.0512	15.1202	15.7761	15.5272	14.2453	15.5496	16.6358	13.688	15.7287	14.9881	14.3187	15.0458	15.2928	14.4983	13.3784	15.2732	14.2455	13.9939	15.3639	14.5741	14.5013	14.6305	12.1788
193.981	71.8757	193.976	193.989	18.0603	17.6877	18.2628	18.3605	18.4059	17.9703	17.205	17.5046	17.5043	17.7604	17.5186	17.6309	17.4132	17.375	17.0428	17.7338	17.2506	17.0424	17.3369	17.3094	17.7525	17.3186	17.8026	17.558	17.6418	17.9735	17.3083
193.987	509.425	193.976	193.989	14.9359	12.3698	12.4378	15.7813	13.8353	15.4907	13.4013	13.9394	7.517	13.8309	14.166	13.7078	14.0872	15.0428	13.8531	15.4844	15.2857	9.9658	15.404	14.9193	11.0944	14.4337	14.7915	14.4109	13.68	13.7789	13.6788
194.081	236.42	194.08	194.081	17.6519	17.2369	17.2255	17.7534	17.8488	17.8356	17.7005	17.7982	17.8159	18.6903	18.7467	18.692	17.6842	17.7302	17.7475	18.2387	18.2029	18.1974	18.5557	18.5647	18.5697	18.4387	18.4451	18.427	18.0777	18.1052	18.1208
194.096	209.181	194.095	194.096	14.5222	13.1968	15.3475	14.8559	14.8589	14.1166	14.6177	15.0792	14.1283	12.8186	13.4772	13.5165	14.3464	13.6357	15.1252	15.5247	14.7892	15.3377	15.0189	14.1539	15.2905	14.9115	15.3882	12.6247	14.5883	15.181	14.7618
194.096	534.165	194.094	194.096	15.3444	15.4555	15.5698	13.4239	13.5422	13.3841	15.4886	15.2353	14.8362	13.9531	14.2985	14.1633	14.7097	14.0895	13.7902	14.9823	14.199	14.7021	14.8134	14.4053	14.6563	13.5272	13.78	13.2008	14.8643	15.8783	14.2311
194.897	474.034	194.892	194.898	12.4682	15.8011	16.4062	16.403	14.9991	17.0221	16.8573	13.3195	16.5602	17.3888	16.6842	15.1161	12.8747	12.9941	14.5691	17.0172	15.6957	16.7696	15.8641	16.8165	16.3174	15.5429	13.6895	15.256	13.9922	15.0629	15.054
194.931	522.533	194.929	194.934	15.3265	17.5425	17.1943	15.2754	15.6109	16.0673	15.7093	15.7509	15.7542	16.256	16.2028	16.3023	15.8873	15.7474	15.8595	15.8559	16.0781	15.7825	15.9861	15.7083	15.9135	15.8766	15.8955	16.6363	15.7513	15.6419	15.7578
194.946	444.79	194.946	194.946	16.5187	20.318	16.6723	20.2215	14.7803	18.5352	19.8467	19.8461	18.0524	16.8082	16.7467	17.2489	15.3093	16.0139	16.8444	19.9984	20.0237	20.0291	20.0756	20.0521	19.9962	17.2447	17.7614	17.2516	18.062	19.4083	17.8297
194.974	26.3757	194.974	194.974	20.1281	18.6707	20.3311	19.6751	18.67	18.7186	18.5821	18.4846	18.7457	19.0142	19.2198	19.2394	19.0115	18.7148	18.5817	19.0394	19.1807	18.6434	18.564	18.4159	18.2609	18.5988	19.0803	19.0235	18.9111	19.1976	19.0213
195.079	55.5832	195.077	195.079	17.79	17.7058	17.7115	18.394	18.0612	19.0744	19.4501	19.2835	19.3338	19.7349	19.7699	19.737	19.3029	19.578	19.1204	19.636	19.5531	19.626	17.6252	18.4512	17.9881	17.6753	18.5537	17.5352	17.2669	17.388	17.8421
195.087	53.9057	195.087	195.088	23.2538	22.4327	19.4429	18.8176	19.3184	21.5483	17.4619	17.3705	17.2061	19.6433	19.9457	19.4155	19.4055	17.9941	17.7975	19.3891	19.5413	20.3109	19.8738	17.3923	19.7151	18.5916	16.6115	16.6022	19.3364	16.4716	19.0661
195.087	316.42	195.087	195.087	20.3787	9.9658	21.9702	23.745	24.3958	21.0729	21.0923	21.177	20.863	19.7232	20.4409	17.7894	21.5419	18.1449	18.5252	21.8046	18.0105	17.5323	21.1878	21.2119	21.1732	20.9632	20.4566	15.9925	20.4964	9.9658	20.0669
195.122	564.243	195.122	195.122	15.9512	18.7739	16.0022	18.5387	18.4064	18.4948	18.4318	18.4251	15.2317	18.4532	18.505	18.5342	18.5429	18.3974	15.5085	18.4413	18.4396	18.4416	18.4336	18.4576	18.422	18.4783	18.4601	18.4306	18.481	18.3904	18.3947
195.122	76.2271	195.122	195.123	15.0021	17.2745	9.9658	17.1076	17.5617	17.0588	14.2229	16.3967	17.4197	14.7346	16.5956	19.0367	17.2618	17.442	17.4016	17.1651	14.8094	14.6632	19.7166	15.3282	14.099	17.3882	17.815	19.8894	19.5005	19.4324	15.0671
195.137	243.233	195.136	195.138	12.9033	14.8936	15.7249	16.4111	15.3304	15.2244	14.4599	13.8031	13.7565	14.9807	14.4901	14.2498	13.9497	13.3245	10.5012	14.3443	14.9529	14.8194	15.0844	14.1136	14.2103	12.4446	13.6202	13.3872	12.8357	11.3305	12.4905
195.137	526.159	195.137	195.138	14.5942	14.7361	15.0916	16.027	13.1673	13.9679	13.3488	13.0857	14.8808	14.3865	14.2648	14.6151	14.2428	11.3021	14.1566	15.0154	14.5836	13.8263	14.4923	14.2214	13.035	12.7151	12.9442	14.0661	11.5643	13.9589	11.9665
195.896	467.948	195.896	195.896	16.1397	19.3787	16.3547	17.789	18.4259	17.8721	16.9061	17.738	16.5586	16.2375	18.3573	17.3747	17.3717	17.5148	17.7455	17.6801	17.6801	16.2663	17.5312	17.7951	19.0981	16.2619	16.5836	16.6218	18.4475	16.6974	16.1614
195.896	22.1585	195.896	195.896	16.1154	15.8197	14.3332	14.2878	16.0992	16.4081	15.849	16.3557	15.9502	15.616	15.7947	16.0025	15.7323	16.2818	16.178	16.0355	16.1399	15.9604	16.1393	16.2536	15.7718	16.4641	16.0145	16.4912	16.2775	16.0538	16.3193
195.931	461.651	195.929	195.934	17.0192	19.4427	18.8814	16.4618	16.6519	16.357	18.1247	18.3433	16.6602	18.4553	16.681	16.844	17.751	16.71	17.6043	16.8636	16.8033	16.5681	16.919	18.2898	17.5158	16.6074	16.8624	16.7157	17.9962	17.3183	17.2675
195.934	42.6278	195.933	195.935	15.3102	15.0055	14.9033	14.8552	14.6697	14.894	16.1094	16.2637	15.2068	14.749	14.8427	15.2317	15.3255	16.75	13.8976	15.022	15.2057	15.5096	15.1192	14.0992	14.0575	14.3846	16.1332	15.3301	15.1279	15.4801	14.8498
195.967	528.035	195.967	195.968	14.7812	15.535	15.8484	14.2385	14.3752	14.5509	14.3584	14.2214	13.7683	14.7424	14.899	14.5324	14.231	14.0242	14.5805	14.4231	14.5906	14.866	14.5431	13.8911	14.367	14.1136	14.3907	13.8301	14.1622	14.3122	14.093
195.977	26.2916	195.977	195.978	15.2226	15.5547	16.0251	16.4264	16.1136	15.9491	16.0537	15.7364	16.2179	15.7553	16.3326	16.0139	15.6901	16.0178	16.0144	15.9346	16.1023	15.6614	15.9095	15.643	15.7075	15.9596	15.7756	15.6887	16.252	15.6499	15.9511
196.092	171.974	196.09	196.096	17.9121	16.1049	20.4458	20.1025	18.4583	15.7672	15.8456	15.8368	14.1226	16.188	16.2565	18.9543	14.5915	13.9839	15.5083	15.8077	17.4122	15.6217	14.5436	14.6166	13.3593	16.4009	14.392	14.5666	17.0807	9.9658	16.3976
196.864	109.057	196.864	196.864	10.7068	9.9658	9.9658	9.9658	11.3997	9.9658	15.3951	14.6229	13.6246	13.4786	13.3088	13.3372	13.8426	14.4194	14.6493	14.8193	14.7364	15.1353	15.0402	13.451	13.6663	13.0009	14.6161	13.228	15.1918	14.8336	14.8914
196.96	526.938	196.96	196.96	19.6159	20.1938	20.3681	20.3567	20.3829	20.2277	19.6281	19.6682	19.4909	20.9168	21.1025	20.914	19.7344	19.5717	19.6136	20.4294	20.6158	20.3382	19.6372	19.61	19.6342	19.2215	19.315	19.3298	18.6974	18.577	18.7251
196.974	80.8119	196.972	196.975	14.8057	8.4965	15.9006	15.9751	15.7967	15.682	15.5857	15.323	15.606	16.0074	16.0398	15.9662	16.0451	15.7008	15.9066	15.572	15.1612	15.948	15.4263	13.6439	16.1474	16.5793	16.6916	16.6509	16.1897	13.6535	16.4476
196.999	118.659	196.993	197	13.9464	13.4851	15.8685	16.3941	15.8139	15.9922	16.2559	15.6583	16.3413	17.0662	17.027	17.3198	16.2082	15.9705	16.3008	16.6109	16.2775	16.644	16.5305	16.5763	16.2318	16.6775	16.6294	16.7946	16.3701	16.1034	16.254
196.997	528.58	196.993	197	13.9309	15.6335	13.7158	13.3994	15.407	13.6458	12.2599	13.0921	13.4299	12.7166	13.4255	13.67	12.5699	13.3419	11.1962	13.6262	13.51	14.3701	13.6584	14.6294	13.7331	13.9258	14.0234	14.0897	14.1814	13.4295	12.4875
197.04	68.142	197.04	197.041	16.8272	16.7722	16.5401	16.2383	16.5479	16.3331	15.2921	15.3194	15.4373	16.2502	15.1705	15.3805	15.4052	15.1696	15.6114	15.266	15.0929	14.8954	14.8604	14.7636	14.6122	14.6411	14.6266	14.7874	14.8942	14.9121	14.713
197.058	68.4412	197.058	197.059	17.3508	17.874	17.5277	18.1991	17.5947	17.6173	14.5997	14.715	15.215	9.9658	9.9658	9.9658	14.0791	14.6892	14.6129	15.2291	14.7975	14.0912	13.664	14.2934	14.6117	15.4909	14.9275	14.4015	14.4515	14.3784	14.8386
197.096	86.6588	197.093	197.1	22.5077	22.5439	22.0016	22.5829	22.1257	22.2562	18.418	18.4158	18.4894	18.3574	17.8103	22.1651	21.6264	21.567	18.2578	17.5905	21.7581	18.4704	20.3403	20.1705	20.1066	19.739	19.5325	19.7774	19.475	19.442	19.4031
197.279	69.8352	197.279	197.279	15.171	15.6278	15.0055	15.1768	16.0093	15.3333	9.9658	9.9658	9.9658	16.7835	9.9658	9.9658	9.9658	9.9658	9.9658	9.9658	9.9658	9.9658	11.5282	9.9658	9.9658	9.9658	9.9658	16.1139	9.9658	9.9658	9.9658
197.925	525.508	197.925	197.925	15.1914	16.3595	16.4452	15.3422	15.315	15.5476	15.5081	15.3063	15.5095	15.482	15.5895	15.3051	15.4314	15.3815	15.4323	15.7342	15.65	15.6703	15.6948	15.5329	15.4717	15.508	15.3934	15.251	15.2409	15.3152	15.1731
198.039	168.251	198.035	198.043	14.8342	14.6176	14.3974	15.1652	14.6838	14.6169	14.8995	17.1332	17.22	14.7851	16.8284	16.9487	16.7637	17.3482	14.8324	16.9031	14.1295	14.2271	17.0923	16.0967	15.798	15.6215	15.4249	15.4393	15.393	16.2872	15.6753
198.097	65.6156	198.096	198.097	26.7737	27.1859	27.0828	27.0941	27.1277	27.2591	23.5542	23.5084	23.5279	24.6209	23.2306	23.8634	23.8067	23.9027	23.9202	23.1026	23.7108	23.9513	22.7403	23.4336	23.4226	23.6265	23.4797	23.4217	23.2233	23.4606	23.5141
198.122	293.324	198.109	198.13	15.9891	13.8794	13.1101	9.9658	9.9658	13.9157	14.616	11.244	13.8906	15.6148	15.0843	13.7687	12.3572	13.121	13.0482	15.3454	13.0684	13.1252	13.3944	14.0451	14.1477	13.1988	12.8269	11.9997	15.4093	14.5939	13.0009
198.124	504.548	198.109	198.131	13.0543	13.0492	11.7983	9.9658	9.9658	13.5864	11.1916	12.229	12.6828	15.28	14.2427	14.1475	13.8803	13.4616	14.5573	12.0908	12.2955	11.6582	13.0489	9.9361	14.0816	13.6287	10.0383	13.2887	14.4183	12.0442	12.4324
198.184	74.4406	198.184	198.185	14.6166	16.6044	16.3338	16.9978	16.8777	16.3959	15.222	17.2965	17.3425	17.0953	17.2113	17.2785	17.1675	16.9927	17.1493	17.1572	14.1916	17.1876	17.2693	17.143	16.4314	17.2256	17.2763	17.2852	16.0315	17.1664	17.3955
198.482	286.053	198.482	198.483	14.4831	16.2182	15.978	16.3241	16.0512	17.5997	13.9483	16.6889	15.1069	13.0023	13.3839	15.8405	16.1729	14.7717	15.6457	10.6038	14.9622	16.6128	14.689	15.8791	14.0963	16.3685	15.3452	15.0348	10.9711	16.4647	16.5733
198.906	28.3567	198.902	198.909	14.4607	13.9967	15.0569	15.1937	16.2496	15.9883	14.365	14.6076	14.3753	14.6835	15.6609	15.0338	14.3464	14.3175	14.5995	14.6801	14.7999	15.4308	14.8059	14.2699	14.4166	13.8675	14.2974	14.0003	14.2661	14.4734	15.0844
198.919	68.8817	198.919	198.92	14.9031	16.007	15.7004	15.1132	16.1007	14.9755	9.9658	9.9658	9.9658	14.8843	9.9658	9.9658	9.9658	9.9658	9.9658	9.9658	9.9658	9.9658	9.9658	9.9658	9.9658	9.9658	9.9658	9.9658	9.9658	9.9658	9.9658
198.948	476.716	198.948	198.948	16.3608	16.4806	17.3659	15.976	17.224	9.9658	9.9658	16.9364	16.9168	13.3861	14.1675	14.5186	13.9473	13.7783	12.8138	17.1435	15.4489	17.0819	17.1203	17.1831	17.145	13.8801	15.1687	15.2049	13.9844	14.2724	12.8839
198.948	70.2075	198.948	198.948	15.4533	15.245	15.5368	13.6068	15.5489	9.9658	11.6715	15.3072	9.9658	13.2922	12.3411	14.3965	12.1145	12.2598	9.9658	14.0108	13.7859	13.8263	12.4719	14.1329	15.2969	14.279	14.1917	15.1274	13.5833	13.7942	13.5382
198.96	25.4246	198.96	198.96	16.2003	15.8501	15.1247	14.2596	16.4369	16.5023	15.8558	15.8517	16.6335	16.5928	16.7603	15.6418	16.4819	16.9388	16.376	16.7391	16.6815	16.2767	16.9272	16.4018	16.7831	16.3512	15.9451	16.3699	16.3929	16.3025	16.2336
198.964	526.72	198.964	198.964	13.119	15.4335	14.0854	14.0197	13.93	14.1216	13.6335	13.7805	12.7597	14.5668	14.7976	14.6572	13.1647	13.2614	13.4751	13.7894	14.2039	13.9511	13.4043	13.3011	13.6711	12.8652	12.9568	13.1653	12.5288	14.3259	13.8517
199.007	91.0657	199.007	199.007	14.9253	15.9609	14.8151	16.7194	16.1645	16.1243	15.1962	9.9658	9.9658	9.9658	9.9658	9.9658	9.9658	11.5497	9.9658	9.9658	9.9658	9.9658	9.9658	9.9658	9.9658	9.9658	9.9658	9.9658	9.9658	9.9658	9.9658
199.029	448.273	199.028	199.029	15.9782	17.4349	18.267	17.7772	19.8895	17.5081	17.4486	16.7314	18.5493	17.892	16.5437	16.3974	9.9658	16.3936	15.0052	16.6525	18.6325	16.5559	17.6849	17.415	17.8212	17.4569	18.0519	15.5209	19.2736	14.9592	17.8525
199.094	64.173	199.089	199.095	20.3345	20.7789	20.2918	20.6449	20.7692	20.2611	17.3105	17.6289	17.5919	17.8867	16.8404	16.4086	16.4429	17.6279	16.7076	17.7574	17.5353	16.6675	16.2178	16.8172	17.3821	17.1204	16.8981	17.2036	17.1145	16.4945	17.1888
199.1	70.207	199.1	199.1	22.4659	22.5549	22.4701	22.8249	22.8044	23.1082	18.8119	19.4546	18.8325	19.3512	19.9256	19.7448	18.7434	19.565	19.6925	19.0645	19.5297	19.6168	19.085	19.2446	19.1501	18.8992	18.9942	18.8163	19.1141	19.2418	18.6976
199.132	147.484	199.132	199.132	13.8596	15.8858	16.11	15.779	15.1805	15.8447	15.2919	11.5495	15.5691	15.3954	11.5909	16.8976	16.21	16.0546	15.1806	15.361	15.3748	15.6791	15.6223	15.4177	15.2655	15.4558	15.3853	15.4078	12.9773	15.4586	15.3821
199.132	487.255	199.132	199.132	13.1139	15.4679	15.6446	15.0909	15.5518	15.457	15.7827	15.5343	15.5082	15.7887	16.487	16.7546	12.536	15.567	15.2375	15.291	12.7629	15.0418	14.4974	14.6983	14.7075	14.6372	15.5102	16.6841	14.9874	16.1661	14.8654
199.168	225.626	199.168	199.168	17.454	18.2696	17.6091	17.5862	17.6833	17.8355	17.8033	17.5854	17.5542	17.732	17.7778	17.5868	17.7186	17.5354	17.5947	17.5557	17.6017	17.567	17.5999	17.6876	17.5767	17.6595	17.8318	17.595	17.6137	17.8515	17.7216
199.168	413.322	199.168	199.169	16.2256	18.1012	17.0629	17.1294	17.1082	17.1633	16.9408	16.9073	16.8995	16.9101	17.1017	16.7417	16.8326	16.8158	16.8752	16.9272	17.0272	17.0213	17.0318	16.8864	16.98	16.6896	16.7228	16.5948	16.6853	16.7881	16.5892
199.188	206.628	199.187	199.188	16.3919	9.9658	9.9658	13.9958	9.9658	12.0121	13.2427	13.8221	13.598	14.1458	14.0083	13.5383	13.4545	11.1399	12.8265	12.5764	12.8688	13.9646	13.679	14.2423	12.774	13.0742	12.9724	14.084	11.9176	13.8255	11.9216
199.188	525.592	199.187	199.189	14.6493	9.9658	9.9658	15.0282	9.9658	15.0439	15.7817	13.5166	15.5773	15.6883	14.0609	13.5655	14.0682	13.862	14.2286	15.1811	14.8273	14.274	15.2423	13.9571	14.1409	14.1224	13.4519	13.7168	14.9644	15.0074	15.5199
199.311	70.3547	199.311	199.311	14.2959	14.6857	15.289	15.1439	16.2275	15.2608	13.6742	9.9658	9.9658	7.1467	9.9873	10.3154	9.9658	14.6202	9.9658	9.9658	9.9658	9.9658	9.9658	9.9658	9.9658	9.9658	9.9658	9.9658	9.9658	9.2942	10.6421
199.955	27.6084	199.955	199.955	14.8728	16.0355	14.7439	13.7664	15.6376	15.649	14.8055	14.4033	15.3344	15.4694	15.1729	14.9175	15.0149	15.3061	14.867	15.0947	14.9747	14.905	14.8542	14.5828	14.8112	15.1122	15.0024	14.1808	14.7172	15.0995	15.1313
199.989	90.4092	199.986	199.99	16.6404	16.5187	15.0711	15.5321	15.7558	15.5479	15.4321	15.4639	15.5873	15.8637	16.4297	16.6508	15.8992	15.9693	16.3525	15.9203	16.0368	15.9285	17.1826	17.1937	17.206	17.1245	17.0801	17.0878	16.7406	16.7904	16.6719
200.041	47.1497	200.04	200.042	18.8328	18.9904	19.5487	19.6777	19.266	19.3587	20.3888	20.3592	20.3772	21.0848	20.9249	20.9156	20.4689	20.4324	20.3607	20.6117	20.5446	20.5623	20.8463	20.8534	20.7696	20.7933	20.7958	20.8442	20.7008	20.6293	20.665
200.101	63.7315	200.1	200.102	18.9128	19.2728	19.337	19.3352	19.1893	19.3428	16.2928	16.485	16.2463	16.2228	14.8145	16.6885	15.9442	14.7204	15.6835	16.4988	15.9373	16.5772	16.5552	15.9529	14.45	15.596	15.7755	14.9561	15.3637	15.5298	14.6615
200.164	129.982	200.163	200.164	15.9752	14.2487	12.6223	14.4944	14.8212	14.363	15.5824	16.2278	14.3039	13.9359	15.7407	15.2278	14.8783	16.0452	13.11	14.8041	16.6378	15.7018	14.9494	14.8163	14.7586	14.8662	10.48	15.2394	14.8117	14.9544	15.1146
200.164	520.703	200.164	200.164	11.1878	15.0153	14.8032	14.1207	14.3626	13.7256	13.7262	14.8342	14.5207	11.177	14.093	14.6362	14.6114	13.7915	10.6968	13.7294	12.8391	12.6974	12.1883	13.8996	13.9973	13.8094	10.9811	14.0185	13.4611	13.7267	9.3792
200.171	228.047	200.171	200.172	15.2111	14.9743	15.0665	14.97	14.932	15.1354	15.01	14.6108	14.8246	14.9295	15.0091	14.978	14.8901	14.8107	14.8236	14.8729	14.8959	14.7622	14.9478	14.9089	14.9972	15.0339	15.1382	14.5951	14.9935	15.0253	15.005
200.171	416.081	200.171	200.172	14.425	14.6259	14.5322	14.3945	14.5666	14.3309	14.3873	14.0825	14.0241	14.2938	14.1868	14.3334	14.8121	14.6389	14.5546	14.3392	14.4296	14.5042	14.1237	14.3041	13.6195	14.0074	14.2665	14.3395	14.5639	14.5979	14.1794
200.2	469.519	200.199	200.2	15.5792	16.693	14.3397	15.5605	16.0697	16.7763	15.9448	15.8869	15.8619	15.9239	16.6217	16.499	16.5196	16.5093	16.5387	15.6644	15.1501	15.7344	15.9062	16.0557	15.3331	14.1368	16.0914	16.9689	15.8272	17.3831	16.285
200.236	74.6121	200.236	200.236	13.7884	15.3207	13.6259	15.7282	9.1336	9.9658	13.5098	13.6284	16.0023	13.7695	14.678	12.7276	14.9419	12.0372	13.9201	13.7223	12.6152	16.6005	13.8759	15.102	10.8893	15.7706	13.3498	15.5135	13.8208	8.0245	15.4792
200.957	26.0085	200.957	200.957	15.9022	16.0075	15.4436	14.9802	16.1892	16.6695	15.9807	15.9766	16.7654	16.5044	16.843	16.7211	16.3027	16.0482	16.0975	16.6073	16.2534	16.1848	16.0865	16.1909	16.2876	16.1572	16.6544	15.9946	15.9832	15.9401	15.7742
200.973	491.632	200.971	200.973	17.2803	18.8845	19.028	17.1924	17.0548	16.7767	16.689	17.8164	16.5542	16.9985	17.6847	16.912	16.8882	16.6749	16.7388	16.8961	17.0608	16.7217	16.7833	17.3623	17.187	16.8771	16.639	16.999	16.7227	16.2011	16.8367
200.995	32.8436	200.994	200.995	17.7406	16.7499	16.5643	16.4712	17.0625	14.811	15.383	16.743	15.5189	16.1022	16.8884	16.8117	15.6982	15.8145	15.5937	14.6052	16.407	15.3311	14.6257	16.1027	15.6644	15.6409	15.5428	14.9861	15.7681	15.6937	15.8355
201.072	99.0635	201.072	201.073	16.328	16.1939	16.5882	15.6547	15.7983	16.1596	16.8795	16.9357	16.156	16.715	16.3803	16.8404	16.8947	16.3809	15.6681	16.5657	16.7683	16.8435	16.3797	16.6762	16.8103	16.9664	16.5766	16.9137	16.6261	16.354	16.9807
201.106	107.301	201.1	201.112	17.0043	20.3337	20.0834	20.7728	20.4029	20.7089	17.4033	19.7672	19.7076	17.4594	17.3356	21.2004	19.179	17.1304	17.6358	18.079	17.1841	17.9221	19.647	19.407	17.3557	17.6572	17.8633	17.3446	18.8658	17.8179	18.2834
201.111	518.804	201.104	201.112	9.9327	15.3523	15.0203	14.6087	12.0351	11.8081	12.2846	10.9789	12.7929	12.5588	11.0934	12.108	14.5625	14.2484	14.0913	12.0765	12.2721	12.8049	14.5453	8.5953	9.5689	14.904	14.7995	14.3513	14.3102	15.4309	14.3981
201.126	139.284	201.122	201.13	14.2904	15.331	15.2024	15.3121	13.7892	14.689	14.3731	12.5836	14.3981	14.7973	15.6091	14.0976	14.0263	13.2599	15.1126	15.4593	9.9855	16.2589	14.1633	14.3249	14.4696	14.4184	12.8123	13.0267	14.6062	12.0544	13.0766
201.159	178.604	201.158	201.16	14.8724	16.1094	15.2981	11.8674	15.9589	14.688	15.0106	14.8419	14.9716	15.3517	16.4567	14.2084	14.7693	14.7965	15.0749	14.7597	15.2394	15.2507	15.0781	15.1757	15.2049	15.1395	15.3378	15.0964	15.2667	15.3039	15.2336
201.159	492.688	201.158	201.16	15.1285	8.1817	13.3077	11.7128	13.0284	14.2154	13.3789	14.5236	13.7633	12.9389	12.8528	14.5332	15.1438	15.6517	15.496	12.9558	8.1039	8.4566	10.8066	11.7683	14.1743	13.1037	15.072	14.9961	14.0039	14.7016	14.1595
201.952	27.3044	201.952	201.953	14.8779	14.5427	14.5122	14.048	15.6384	15.626	14.5284	14.5953	14.5142	15.6022	15.677	15.2756	14.259	14.9775	15.4006	14.4067	15.2121	15.107	15.2278	14.5836	15.1933	15.0115	14.9224	15.6246	14.4385	13.0912	14.5295
201.99	34.4805	201.99	201.991	16.7414	15.6726	14.2639	14.8368	15.6534	14.9841	15.2203	14.9348	15.1463	15	15.0297	15.1523	13.798	12.6819	14.485	14.6777	14.9453	13.1974	14.5647	15.0851	15.0845	15.1156	15.3262	15.2259	13.8738	13.8388	14.7853
202.028	479.482	202.028	202.028	13.7112	17.3752	17.2733	9.9658	17.2271	16.4495	16.5937	14.9182	16.6293	10.8145	12.4787	14.0798	15.0375	14.962	13.5126	16.9205	16.5611	16.8254	16.1307	14.2093	15.3059	15.0657	15.3918	15.283	15.0623	13.1826	14.6302
202.028	112.943	202.028	202.029	13.7498	14.1828	14.6553	14.9638	14.2785	14.2613	14.2714	14.2801	15.1076	14.9985	15.0442	15.59	14.1484	14.4954	14.0772	14.5318	14.4868	14.7171	16.3344	16.0498	16.3745	16.5419	16.3376	17.0913	15.9736	16.1465	16.5428
202.042	35.5515	202.04	202.043	11.2584	13.2792	13.0392	12.6226	11.3594	12.9444	10.8434	13.7726	12.5716	14.4257	13.0071	12.2482	13.3049	13.2159	11.0832	14.4608	12.8348	11.3582	14.8293	12.7103	13.1299	13.0308	11.0292	15.6344	10.9338	11.2721	11.1925
202.043	239.653	202.042	202.046	14.281	15.0557	11.5296	14.5895	14.9298	14.6313	15.1158	14.7098	15.7489	15.4856	16.4478	15.8525	15.6287	14.992	15.0524	15.5526	14.7384	15.1709	13.2447	14.8817	15.6458	13.8796	15.9886	14.8769	14.8281	15.4236	15.4036
202.042	516.149	202.041	202.043	14.7531	14.0632	14.2873	14.1546	14.0507	14.7357	13.9383	13.2838	15.0695	13.9327	14.0298	13.8905	10.8855	11.9688	13.6288	12.0994	15.0225	13.2652	13.0907	14.2444	14.1299	14.8707	13.1574	13.9631	13.8894	15.4306	13.9116
202.056	47.0683	202.056	202.059	12.0279	9.9658	12.7789	14.9539	15.4966	15.165	16.1967	16.7511	16.3002	17.1108	17.0832	16.9954	16.5137	16.6422	16.6126	16.8819	16.7525	17.1744	15.8588	16.3234	16.5719	15.3983	15.6898	14.9607	9.9658	9.9658	15.8776
202.067	43.3475	202.06	202.071	14.1719	13.6696	14.4078	14.17	13.5067	14.66	15.6697	11.4304	17.0968	16.0329	16.9664	15.8476	15.7917	15.611	14.5908	16.2816	16.8675	15.4655	15.6184	15.4045	11.2201	13.6033	14.0992	13.3799	15.8735	14.24	16.2435
202.116	168.833	202.112	202.117	15.1779	15.2973	13.6677	14.096	13.904	13.9458	15.7707	13.9446	14.5577	13.9643	15.3634	14.8192	16.3001	14.508	15.7088	16.1857	12.6608	15.0965	14.4105	14.2313	9.9658	14.0844	14.9643	15.9346	15.2926	15.279	9.9658
202.956	26.1915	202.954	202.957	14.8913	15.3168	14.3159	10.7941	16.0366	16.244	15.2248	15.5759	15.4248	15.9502	15.824	15.0565	15.6869	15.2978	15.2449	15.7171	15.7165	15.7804	15.5924	15.2226	15.1169	15.4469	15.3374	15.3863	15.2953	15.7139	15.0042
203.006	522.088	203.006	203.006	16.0813	17.3755	17.5507	16.2867	16.2253	16.1195	15.9002	15.9841	15.985	16.1523	16.0783	16.018	15.8923	15.9047	15.8252	16.1865	16.2796	16.2911	16.189	16.1159	16.0093	15.8563	15.9678	15.8496	15.8669	15.7845	15.819
203.052	59.4265	203.052	203.054	15.9861	17.3195	16.9067	17.336	17.877	16.5135	21.0149	20.9265	21.0674	21.3526	21.4752	21.638	21.0304	20.8821	21.191	21.3495	21.2499	20.9531	20.7156	20.4706	20.4873	20.3128	20.5536	20.4242	20.2162	19.9758	19.7734
203.063	114.298	203.059	203.069	13.4893	14.6934	12.9091	9.9658	14.8701	15.1295	15.2984	15.2177	14.8	15.3919	15.4736	15.2187	15.1815	15.5483	15.3917	15.3538	15.3057	15.3072	15.4685	15.3103	12.5405	11.4977	15.3442	13.783	15.0181	15.2355	15.1318
203.113	94.9966	203.113	203.113	17.0855	17.248	16.9463	17.1914	17.4298	17.8474	17.2902	17.0686	16.9544	12.7298	11.3477	17.6025	17.3714	17.2955	17.0601	11.4167	16.8202	16.8967	16.2955	16.1625	16.9288	16.6012	16.2235	16.5989	16.4012	16.6341	16.7537
203.222	45.4054	203.222	203.222	22.2041	22.4047	22.2349	22.4873	13.4815	22.4655	18.8157	18.9322	18.8233	19.2228	19.7026	19.6067	18.4863	18.6572	18.4836	19.4592	19.4294	19.5268	19.7325	19.7352	19.6517	19.6044	19.6516	19.5903	19.3315	19.2503	19.1394
203.976	148.615	203.973	203.976	14.0154	14.7651	16.0633	15.1972	15.0574	15.1724	16.1728	15.6335	15.8233	13.7847	14.8351	14.7853	16.0684	14.893	15.6759	15.6725	15.4576	14.5375	13.6624	15.2928	15.7489	15.3899	13.3735	15.4964	13.8267	15.5894	13.5448
203.987	18.3994	203.986	203.989	13.5744	13.1498	11.1357	13.23	12.2373	12.3159	13.0753	12.7368	13.2978	14.3585	13.1665	13.0227	11.3163	12.8635	12.8937	12.8482	12.3157	13.0338	11.8087	12.9852	14.2005	12.624	14.6134	12.3937	13.0822	12.5557	13.1316
204.116	75.0388	204.116	204.117	21.7496	22.0532	21.9729	21.8963	21.6907	21.7794	20.9112	20.1213	20.147	19.2022	19.275	19.2254	20.4314	20.0315	20.7588	19.743	19.656	19.7974	19.249	19.542	19.7177	19.5666	19.3975	19.575	19.8327	20.1381	16.3181
204.226	42.3712	204.225	204.226	18.6808	18.8763	19.1213	18.8625	19.0787	19.1382	16.4392	16.3289	15.0578	15.7953	15.9758	15.8749	15.55	15.0796	16.9344	15.4819	15.7127	16.2573	15.6664	15.8631	16.2976	15.7548	16.1163	15.8173	16.3323	15.9101	15.8176
204.926	486.463	204.925	204.926	14.4204	17.4013	14.6007	15.1846	15.3231	16.9565	14.3852	16.8058	16.7794	17.0627	16.7036	14.8111	15.3483	15.6475	15.0058	17.0046	16.9532	17.0571	17.1131	17.028	17.1047	15.2004	15.1124	15.4202	13.6859	14.6567	13.1393
204.966	386.035	204.965	204.966	15.1996	16.715	15.0201	9.9658	13.5355	17.8037	16.2468	19.1977	19.1658	15.9186	17.3535	9.9658	16.3371	16.6614	18.0603	18.5336	19.2287	15.8066	16.9397	14.0551	17.6501	9.9658	17.1676	18.4391	18.6634	16.0651	18.6762
204.966	20.128	204.965	204.967	15.5972	14.8448	14.5072	14.5447	14.6989	15.4666	15.7127	15.0236	15.5895	14.8709	15.2514	15.7047	15.3606	15.1521	15.3726	15.5481	15.3358	15.5618	15.7453	15.1824	15.839	15.5473	16.2861	15.7577	15.5756	15.9885	16.2987
205.044	63.7354	205.044	205.044	17.2293	17.5587	18.1665	18.1755	17.5693	17.6218	14.8808	14.4958	14.0437	12.6608	12.1121	15.1065	14.709	14.4114	14.3119	13.8993	15.0035	16.0675	13.6496	13.8357	13.6021	13.7271	13.5684	12.9121	13.7202	13.3947	14.4316
205.062	72.5519	205.059	205.067	18.0586	17.0293	17.6211	18.9931	18.094	17.5337	18.9118	18.8579	19.0788	19.1454	19.2135	19.1344	18.7142	18.7289	18.6338	18.1536	18.6839	18.9772	18.4798	21.2474	18.5401	18.5729	21.2525	21.1995	18.6277	20.9456	18.5415
205.082	88.9145	205.074	205.086	16.7483	15.9259	14.5917	16.3103	15.0489	14.3425	15.94	15.0565	15.6896	15.9279	14.6266	15.0304	16.338	16.1747	15.8832	14.766	16.0024	15.4722	18.6145	18.6309	18.6775	18.9891	18.9188	18.9483	19.0774	19.2764	19.0531
205.085	497.926	205.085	205.089	15.6944	16.0101	15.2881	15.6721	15.4042	15.6163	16.0898	13.5391	13.7263	14.6432	16.1489	15.6302	14.0766	15.6505	13.044	15.1254	14.8461	13.8081	9.0264	15.0389	15.8383	16.7233	17.1045	16.0586	16.614	8.3594	16.6101
205.096	69.9923	205.096	205.097	19.2509	19.2295	19.1512	19.1649	19.2177	13.9106	20.3419	19.8076	20.4503	20.4544	20.4896	20.5763	16.8329	16.5269	20.3059	20.6746	20.2617	20.1384	20.9941	20.4772	20.2582	19.9517	20.4776	20.49	20.0791	20.3718	20.237
205.122	280.547	205.121	205.126	14.0208	14.7163	9.7878	13.3263	14.213	13.1824	13.6595	12.7916	13.6237	11.9047	10.7951	14.8767	11.8458	10.9783	15.1718	11.0279	12.9011	14.0217	14.6697	14.5879	14.0422	14.7036	14.5722	14.9161	15.3179	14.621	15.1052
205.143	116.64	205.143	205.144	16.1768	17.2154	17.4423	17.1914	16.9726	16.9932	16.5134	16.5007	16.5227	16.6797	16.7741	16.7373	15.2375	16.3277	13.7151	16.5828	16.5606	16.5637	16.643	14.7952	16.6325	16.6611	16.6331	16.5676	16.5339	16.5327	12.7429
205.537	93.3688	205.537	205.537	15.3084	15.3492	15.5892	15.7596	15.5584	15.6652	15.032	15.0483	14.8665	15.4792	15.5958	15.5243	14.9017	14.9382	15.0163	15.2762	15.481	15.4907	9.9658	9.9658	9.9658	9.9658	9.9658	9.9658	9.9658	9.9658	9.9658
205.562	70.3975	205.562	205.562	17.3177	17.5963	18.1106	18.2757	17.6928	17.6411	14.3264	14.3989	13.8395	9.9658	9.9658	9.9658	14.7866	13.6368	14.375	14.4648	14.2935	9.9658	15.6634	13.5688	9.9658	13.9146	14.3145	9.9658	14.9143	13.8421	12.9651
205.925	54.2818	205.924	205.925	10.2859	14.2596	14.6867	14.7672	14.2774	14.24	13.1252	14.8352	14.669	14.5625	14.1631	14.3884	14.7415	14.3633	14.5284	14.4208	14.9033	14.7572	9.9658	9.9658	9.9658	9.9658	9.9658	9.9658	9.9658	9.9658	9.9658
205.952	524.775	205.951	205.952	18.2248	19.5314	19.6077	18.1117	18.0935	18.0754	17.9962	18.188	18.0959	18.4325	18.3428	18.4558	18.2133	18.1261	18.1883	18.272	18.2678	18.2411	18.212	18.0403	18.0226	18.0936	18.2674	18.3065	18.0366	17.9977	17.9992
205.976	46.209	205.976	205.977	15.9406	13.2245	13.8379	13.8118	13.3626	13.4351	14.1662	13.5063	13.312	13.222	12.3587	14.2291	13.5448	13.3559	13.8656	12.9611	13.0419	13.2423	13.6796	13.5062	13.5696	13.3137	13.8872	13.5409	13.2112	14.7217	13.635
206.039	99.5436	206.039	206.039	11.6368	11.5969	9.7861	11.205	11.5785	9.038	15.3233	15.2892	15.2372	14.6707	14.5854	14.3139	15.0941	15.0461	15.0755	15.2749	15.339	15.2125	13.4983	13.5204	12.6365	13.5978	14.4416	7.6664	14.2367	11.1652	10.7574
206.036	356.732	206.036	206.038	5.9549	12.8253	13.3303	12.6702	12.9561	12.6906	14.1932	13.6604	13.8244	13.5566	13.6237	14.1712	10.7448	12.7803	13.4506	13.9594	14.1694	13.7109	13.269	13.1951	13.0842	14.2336	13.6965	13.7932	13.7193	14.0132	13.7168
206.049	108.175	206.043	206.055	13.8538	13.906	15.035	15.3615	15.517	14.9884	17.7215	17.7924	17.6566	15.6977	15.4927	17.3424	17.6195	14.3429	17.5711	14.8928	17.7913	17.7195	18.1733	18.2047	18.2747	17.2612	17.1465	17.4159	17.1671	16.8912	17.2461
206.064	64.1301	206.063	206.064	21.2539	21.6652	21.9889	22.0044	21.4935	21.5955	18.1234	18.0009	18.1236	16.9997	16.6523	16.4831	18.0469	18.1603	17.9845	17.3914	17.3952	17.3959	17.1275	17.1248	17.294	17.3786	17.3493	17.2811	17.6659	17.5851	17.8627
206.117	117.743	206.111	206.121	16.4562	14.4548	7.8816	13.3831	14.9122	13.7868	12.6301	13.2651	16.0621	14.504	13.5275	7.6836	12.7695	16.7118	12.2622	13.9649	12.4296	13.5001	12.2766	13.9751	15.6164	13.5348	15.7752	14.9225	13.2186	11.1221	12.4388
206.189	128.915	206.189	206.19	15.8147	15.6874	13.6151	16.6322	15.8733	15.3156	15.3765	15.3675	15.3124	15.3069	17.1793	15.4433	15.3275	15.7852	15.5309	13.4953	13.2779	15.3639	14.0188	15.2604	15.2368	15.194	13.5103	15.1861	15.299	16.0862	15.6411
206.189	530.846	206.189	206.19	13.1897	14.3471	13.9524	14.9737	11.6596	13.8081	13.2816	13.33	13.9157	13.1742	14.152	13.5015	12.9205	11.8381	13.3565	14.5385	9.9658	13.0013	13.5163	13.8459	13.8654	13.6568	13.1942	13.4059	13.9282	9.9658	13.3068
206.937	525.547	206.937	206.937	14.385	14.8524	15.3966	14.2583	14.5622	14.1092	14.1935	14.5243	14.048	14.7731	14.6568	14.2139	14.3845	14.2615	14.3456	14.7508	14.8084	14.6931	14.741	14.215	14.0678	13.9695	14.3992	14.0961	14.2343	14.1625	14.3142
207.065	83.061	207.062	207.065	16.0699	16.3999	17.0668	16.9121	16.519	16.4582	10.5706	12.2982	11.6404	9.7527	9.9658	9.9474	12.1016	9.9658	11.9908	11.3263	9.9658	9.9986	9.9658	9.9658	9.9658	9.9658	12.1402	9.9658	9.9658	9.9658	9.9658
207.076	140.043	207.071	207.079	16.5164	16.2981	16.8586	16.8581	17.1251	17.0997	17.0796	16.2898	17.1001	17.4857	17.3833	17.2471	17.1519	17.0332	17.1541	17.1739	17.0519	17.3086	15.0977	14.9572	16.5148	16.3765	17.2498	16.6562	16.5487	16.4973	16.5967
207.543	539.144	207.543	207.543	13.7777	17.087	16.9969	14.3951	14.6657	14.3523	14.6978	14.7816	14.6825	16.0096	15.9179	16.0099	14.9395	14.8407	14.7434	15.1366	15.233	15.0777	14.7718	14.9399	15.0381	14.6076	14.5165	14.5569	14.1864	14.3119	14.1314
207.985	29.8266	207.984	207.986	12.624	13.2744	13.4855	13.7236	12.2654	13.5461	15.2932	13.4666	13.117	10.9659	12.5747	13.4185	12.8767	13.3477	14.7249	12.7091	13.4229	13.3807	13.1465	15.193	13.8682	12.9644	12.62	13.5242	13.1756	12.8517	12.4923
207.985	473.421	207.984	207.985	16.435	18.7094	16.9334	15.1029	15.2184	9.9658	16.6802	15.2424	9.9658	15.3888	16.6502	16.7384	15.7741	15.6522	16.3846	9.9658	17.0927	9.9658	18.4444	15.1549	9.9658	16.812	15.6484	16.7726	15.2023	16.3973	15.2421
208.066	83.1102	208.06	208.069	17.4921	17.938	17.8717	17.7835	18.1045	17.6879	16.7193	16.7887	16.8087	16.2269	15.8489	16.4338	16.7698	17.0295	17.4551	10.9379	16.7285	16.2587	16.081	16.0765	16.6864	16.5799	10.8157	15.9631	16.8353	16.3456	17.0454
208.816	137.222	208.816	208.817	11.3723	9.9658	9.9658	12.8908	9.6393	11.1039	13.7576	13.2566	13.5781	13.2814	14.3968	14.3026	13.5991	13.952	13.4488	13.5974	12.2542	13.9225	13.3848	10.8881	13.5396	13.8379	13.1193	13.9679	11.1832	13.5936	13.9627
208.989	29.1715	208.988	208.989	17.9569	17.3841	17.8096	17.9251	17.1646	17.4122	17.246	17.0197	17.0547	17.5619	17.7386	17.4128	17.4129	17.1305	17.5081	17.4117	17.4431	17.3193	16.9552	16.6142	17.1797	17.2436	17.2839	17.159	17.0841	17.2123	17.0613
208.989	266.185	208.988	208.989	15.0639	17.2907	15.1686	12.935	15.4961	15.4337	14.5087	12.1949	13.8952	11.7305	14.0692	12.9612	13.8179	13.0079	14.4489	11.4799	14.5434	14.6546	14.6351	14.1269	12.8474	15.5054	13.9795	13.9671	14.8201	14.191	14.707
209.023	164.499	209.023	209.023	14.9023	15.2953	15.4895	15.7608	15.7011	15.7553	15.8787	15.9336	15.9424	16.3644	16.3601	16.3539	15.8133	15.9875	15.9386	16.2056	16.1189	16.172	16.2412	16.1921	16.1546	16.0741	16.1181	16.1025	15.9672	15.9504	15.9403
209.038	70.5709	209.036	209.045	16.7635	14.3694	16.8617	16.103	15.7857	15.7033	15.5216	13.3752	14.6903	12.6028	13.3525	14.9914	14.4016	14.9286	13.9218	14.3791	12.3258	15.0294	15.0078	13.8894	14.5384	15.1281	14.9624	14.4842	14.9103	14.3172	14.7196
209.072	70.4796	209.072	209.072	23.2513	22.8242	22.7135	22.7614	22.8815	22.8552	21.6749	21.7926	21.8688	20.8005	21.0105	20.9702	21.9085	21.5977	21.7753	21.6	21.3393	21.2514	21.2676	21.0078	20.9868	21.0183	21.1998	21.1803	20.6761	21.2814	20.7857
209.153	501.807	209.153	209.153	13.5061	16.2867	15.353	15.8453	16.064	16.0179	15.7949	15.7983	16.5529	16.7062	15.1634	17.0318	16.3677	15.3168	16.4426	15.1184	14.9255	15.1942	15.161	15.9211	16.1057	17.3651	14.089	16.2854	14.7932	16.2738	15.4407
209.927	493.344	209.922	209.929	14.7346	16.7832	16.9013	16.1366	15.0877	16.4575	15.2901	15.2944	13.152	15.0624	15.7209	14.2397	14.7752	13.9867	16.5501	16.3755	14.5279	16.3042	16.4366	16.4454	16.3976	14.5165	14.4198	14.7571	16.1405	15.5044	15.2742
209.974	522.649	209.974	209.974	18.1231	19.1231	19.1807	18.1714	18.1829	18.1573	18.0943	18.0277	18.131	18.1034	18.1627	18.292	18.1904	18.1716	18.163	18.3211	18.3375	18.3302	18.2204	18.1857	17.9655	17.9704	18.2329	18.2095	17.8564	17.8392	17.8521
209.986	26.0139	209.979	209.992	16.1799	9.4467	16.4995	16.4825	16.4707	15.7932	15.6196	15.993	16.0323	16.0261	16.0728	16.1897	16.0214	15.7571	16.4111	16.0521	16.3915	16.5915	16.0267	15.8338	16.2089	15.5086	15.7901	15.7211	16.2389	15.9854	15.9221
209.989	209.036	209.986	209.99	13.6668	14.1627	11.7556	13.6016	12.4594	13.5195	11.3217	11.6929	13.8937	14.5443	13.8171	12.5674	14.4809	14.377	13.4702	12.5494	11.3476	13.7366	13.8614	13.7092	13.9867	13.9022	15.2416	13.6906	13.1003	14.0968	14.0383
209.987	525.795	209.982	209.991	13.7048	14.4208	13.1331	13.2318	11.2651	13.4612	10.9658	12.5354	9.1796	13.952	13.4014	13.6961	11.0903	14.1642	13.4401	13.275	13.2592	10.06	12.0386	13.4087	11.6336	14.3063	15.0499	10.9297	13.2928	11.2352	11.618
210.097	97.4896	210.095	210.098	16.7711	17.0304	16.8471	16.753	17.953	16.8309	11.3692	15.0603	13.1972	13.5786	12.6378	15.06	11.3138	13.4069	13.9697	13.0432	13.8047	14.5603	14.8181	14.9309	14.0579	14.1183	16.3328	14.849	13.1797	13.1179	15.0845
210.106	71.2103	210.106	210.107	17.1025	18.3961	17.0813	17.0405	11.6639	17.0131	16.0518	15.4263	15.5807	17.4759	13.5361	17.7441	16.2183	13.8258	15.1098	16.188	16.3648	16.9942	16.5203	15.9324	16.6517	14.0756	15.4687	17.6819	14.8247	16.557	12.8432
210.169	186.299	210.168	210.169	15.8566	16.4837	16.7121	15.7203	16.7108	15.176	14.5299	13.672	14.4854	15.9918	15.2624	15.6936	13.6415	13.6391	16.1579	16.0031	13.5034	14.7249	15.2152	15.3288	16.4474	15.3	16.9479	15.0324	15.9453	15.0391	14.9855
210.932	523.566	210.932	210.932	14.7787	15.1692	15.9072	16.1717	16.5714	16.6173	16.9476	17.0633	17.0232	16.9395	16.9206	16.8772	16.7728	16.7606	16.7405	17.1187	17.1563	16.8311	16.9585	17.2722	17.1353	16.9204	16.9714	16.9252	16.8749	16.8663	16.8212
210.985	26.1357	210.985	210.985	16.6601	16.5535	17.1426	16.9462	16.4652	16.7597	16.444	16.3714	16.8228	16.944	16.5323	16.6748	16.7697	16.5225	16.4716	17.2478	17.1794	16.5992	17.2608	16.5153	16.8706	16.3892	16.6363	16.4477	16.6854	16.3285	16.6972
211.048	94.7104	211.047	211.048	16.0882	15.866	16.3537	15.0235	16.0104	16.0749	15.1116	15.783	11.0886	10.949	10.3518	8.5612	16.0859	16.1166	15.1734	9.9658	8.8027	12.0651	13.6845	10.6691	7.4983	15.369	14.5667	15.745	7.3311	15.983	15.7082
211.065	56.3388	211.065	211.065	17.3551	17.3757	17.8975	17.6243	18.1106	17.1192	13.5785	16.0432	16.5435	16.7879	16.1626	10.6982	16.0613	16.5198	15.7056	16.7734	16.5462	15.6687	15.7951	16.5196	15.4873	16.5077	16.4076	15.5608	16.3191	16.5241	16.1863
211.075	78.0224	211.071	211.076	17.0478	15.996	15.9429	16.1139	16.0044	16.1324	14.8545	15.0855	14.903	16.7879	16.4735	13.8777	15.3516	15.6775	15.2247	15.5884	14.9863	13.2162	15.2848	15.5989	13.4422	14.6863	13.9291	15.3773	15.8605	15.5803	14.4341
211.122	77.4042	211.121	211.122	13.2254	14.9112	15.2853	14.9484	15.9901	13.5596	14.9665	14.1666	14.599	14.2178	14.2022	15.371	14.2184	15.0424	14.7959	14.3255	14.3516	14.5923	14.9202	14.041	14.1935	14.4881	14.5135	14.5072	14.3795	14.714	14.91
211.983	27.7412	211.981	211.986	16.1813	15.4765	15.9701	16.792	16.3181	16.6975	16.1423	15.6691	15.611	16.1142	16.3806	16.0383	16.2833	16.1429	16.2062	16.444	16.3882	16.0658	16.2361	15.5753	16.2292	16.3008	15.9688	16.0826	15.914	15.8527	15.8384
211.986	442.643	211.984	211.987	13.4495	14.3209	14.1873	14.2928	7.705	14.5588	11.0457	12.9964	11.1331	13.5382	11.1716	13.3494	13.0844	11.0282	13.3571	13.2906	12.0786	12.7185	14.1669	10.9211	12.45	14.3136	14.6135	14.3105	13.8483	12.6714	13.4302
212.005	173.448	212.004	212.011	13.5203	14.0367	16.0345	16.4068	15.0241	14.0024	13.7119	13.6857	13.6086	15.4435	15.4304	15.7694	13.9517	13.7142	13.7109	14.3718	14.4449	14.39	15.6284	15.6694	15.695	15.6658	15.6061	15.6336	15.2037	15.065	15.1376
212.042	385.791	212.04	212.042	13.8325	14.6831	14.7755	14.6742	14.6566	14.6885	15.8331	15.9044	15.9664	15.7628	15.6215	15.5594	15.2008	15.2764	15.2973	16.0394	15.9979	16.0184	16.3433	16.2817	16.2158	16.5746	16.544	16.5095	16.7689	16.6476	16.6302
212.118	26.2455	212.117	212.118	17.0206	16.9321	18.2265	18.0733	15.5653	18.0074	17.2659	17.121	17.1331	17.2287	15.3554	17.4446	16.6717	17.4565	17.5304	17.4278	17.4983	17.5315	16.7573	15.4953	17.4316	17.526	16.6929	16.8584	17.6483	17.5604	17.3936
212.985	291.98	212.984	212.986	13.99	15.5258	14.7264	13.1512	15.8659	16.5151	13.455	14.9728	13.965	14.567	14.7922	15.1111	14.4564	12.9663	12.8565	13.0787	14.3459	14.3829	12.6352	13.7927	11.1969	13.8044	13.7107	13.5717	14.6061	10.6205	15.0773
212.985	536.135	212.983	212.986	15.0037	13.6588	8.7397	16.3226	14.868	14.6835	14.1174	15.8546	9.9658	14.2577	14.5051	14.4793	14.3765	14.2047	14.3996	15.0365	15.2738	13.7518	15.6748	9.9658	15.8721	14.4562	14.9453	14.7542	14.4259	16.4007	15.4977
212.984	26.114	212.984	212.985	15.4531	16.0401	16.4836	16.7308	16.0451	16.3255	15.9053	16.0804	16.4879	16.4334	16.4446	16.4069	16.071	16.201	15.9347	16.3518	16.3558	16.3977	16.236	15.9157	15.9341	16.3872	16.137	15.8361	16.3584	16.089	15.8901
213.017	98.3514	213.017	213.021	14.3183	14.8676	13.2462	14.2918	14.2838	15.0283	14.5528	14.6342	14.4827	15.2169	15.1751	15.4679	14.3893	14.2729	14.3817	14.8394	14.7311	14.8052	14.9719	14.8964	14.9239	14.8686	14.5808	14.6336	14.3416	14.4413	14.3623
213.062	148.291	213.062	213.062	13.8944	15.1287	15.0959	15.1046	14.668	15.022	9.4118	9.3873	9.9658	9.9658	8.5497	9.9658	10.4907	10.1213	8.588	9.9658	9.9658	8.7135	9.9658	9.0529	9.9658	8.5007	7.7034	9.9658	8.4595	7.4839	9.3244
213.108	76.1841	213.103	213.11	13.8999	16.3167	16.096	16.2078	16.1307	16.3104	15.2858	15.2316	16.589	16.2371	16.4323	15.3626	16.4636	16.3126	16.7603	16.0196	16.9495	15.0361	16.2253	17.308	16.1845	16.963	16.6054	16.9079	16.7395	16.7866	16.6983
213.109	378.679	213.107	213.115	14.7931	14.8584	12.3817	14.2712	14.2164	14.4507	11.0977	15.2686	10.4779	15.756	15.3411	16.1811	14.8277	14.7171	14.9521	13.6311	14.1642	12.946	15.0729	13.0581	13.2645	12.14	12.3223	11.4156	12.2687	12.7327	10.8436
213.143	69.3999	213.137	213.147	15.9064	15.5608	14.9146	14.604	15.3382	16.4541	16.6576	15.8484	16.4776	16.8209	16.135	17.2388	17.7798	17.6542	17.1132	16.454	15.0975	15.6129	14.8568	17.1601	16.7226	17.3946	15.6071	16.1528	17.5632	16.0742	17.5255
213.145	387.557	213.142	213.149	14.7832	14.1544	15.8132	14.9966	15.3891	11.4087	11.5999	12.9715	13.2153	11.1121	13.391	14.7674	10.1586	11.3786	12.3099	15.7634	14.1417	15.5032	14.6196	13.3025	15.1933	13.3754	9.3796	14.826	15.5653	13.2932	16.3816
213.545	140.89	213.538	213.552	15.5944	15.3273	17.3956	17.5614	16.7103	16.0728	15.391	15.4828	15.4774	16.8325	16.6252	16.6901	15.538	15.5827	15.1346	16.1009	16.0876	16.034	16.1088	16.2596	16.5264	16.2733	16.3715	16.2935	15.7407	15.5872	15.7869
214.003	119.024	214.001	214.005	15.1591	15.7852	15.7758	15.8899	16.0197	16.0635	18.0824	18.0907	17.7583	18.3091	18.44	18.7	18.0668	17.9295	18.241	18.2601	18.2088	18.0479	18.5052	18.3893	18.9041	18.8713	18.8852	18.7864	18.3037	18.7367	18.6673
214.015	56.43	214.01	214.016	15.9569	14.8033	14.2594	16.1669	12.6984	14.6109	14.4484	14.5487	14.4905	12.8683	12.6326	14.6999	13.7521	14.6625	14.6237	12.4085	14.1948	14.6237	14.1398	14.8352	14.6862	14.7292	14.206	14.7519	13.1947	12.9457	13.2608
214.015	382.55	214.014	214.016	7.5084	18.2427	18.0542	17.8113	17.5962	17.5818	15.9911	17.2315	17.2618	14.8813	9.9658	9.9658	9.9658	9.9658	9.9658	9.9658	18.1633	9.9658	18.1255	18.1697	9.9658	9.9658	9.9658	9.9658	14.3472	16.7524	9.9658
214.025	353.789	214.024	214.025	14.0841	17.1312	17.1082	17.2651	17.2112	17.2353	17.75	17.7055	17.7231	17.5224	17.4895	17.518	15.1932	16.3025	17.2729	17.8239	17.9075	17.9858	17.3958	17.3	17.3494	17.7242	17.6375	17.5849	17.7815	17.6703	17.77
214.077	170.011	214.076	214.077	15.4757	15.1601	14.7583	14.5946	15.0421	15.1244	9.9658	9.9658	9.9658	9.9658	9.9658	13.2102	9.9658	9.9658	9.9658	9.9658	9.9658	9.9658	4.5194	9.9658	9.9658	9.9658	9.9658	9.9658	9.9658	9.9658	9.9658
214.143	170.451	214.142	214.144	10.7087	15.1178	14.49	11.8422	13.4482	12.5807	12.2154	13.0055	11.2086	13.2745	13.8962	14.6128	14.6751	13.4484	12.7812	13.3419	11.3281	13.948	13.7874	13.9642	13.7467	13.2762	14.7378	14.3975	14.2674	14.5563	13.267
214.252	108.218	214.251	214.253	15.146	16.0109	15.7187	16.2122	17.2113	14.6603	13.7147	14.0387	15.3026	15.8744	15.9659	15.6704	15.0693	14.0231	15.3671	16.0099	14.3066	14.8712	13.7768	15.3724	15.3705	14.8923	14.7662	15.4306	14.6263	14.7883	13.9427
214.252	526.321	214.251	214.253	8.6701	14.8338	14.061	14.3995	15.9645	14.7991	13.132	11.5093	14.5425	14.6042	13.9087	14.4617	14.9188	12.9397	12.3509	13.5621	12.3657	12.6177	12.2766	14.1896	14.9087	14.3334	13.262	13.2618	14.8733	13.3922	12.8657
214.552	94.7248	214.551	214.553	19.848	20.0271	20.169	20.4678	20.2522	20.3012	22.7945	22.7791	22.6895	22.1563	22.1729	22.1711	22.6156	22.532	22.5745	22.8083	22.7747	22.6708	16.0158	15.2004	15.72	15.5762	15.2133	15.1234	15.3367	14.9363	14.8863
214.917	508.963	214.916	214.918	15.5065	15.1225	14.698	14.8587	14.8996	15.691	16.2619	16.5191	14.9225	15.8105	15.715	14.1965	14.6984	15.9708	16.151	15.901	13.3604	16.211	14.7181	16.0366	14.1792	16.0789	15.9747	14.6884	14.6732	16.2383	13.8771
214.952	524.375	214.952	214.952	17.2215	18.123	18.1635	17.3398	17.3727	17.2849	17.3329	17.3303	17.2581	17.382	17.5077	17.4655	17.3295	17.2473	17.2228	17.549	17.5524	17.5249	17.5177	17.3936	17.3589	17.1938	17.2236	17.2373	17.1475	17.0918	17.1266
214.966	165.506	214.962	214.966	13.5818	13.6838	11.8296	9.9658	14.6094	14.3698	14.2599	14.4558	8.2747	14.7348	14.8901	14.5265	14.0781	14.4881	14.5394	14.6127	14.5813	14.5025	14.8229	14.7913	14.0549	14.1242	14.2932	14.008	14.2642	14.4403	14.35
214.982	479.69	214.98	214.986	14.9356	9.9658	9.9658	13.8061	13.1219	13.6634	13.1032	12.9446	13.2269	10.9963	13.568	14.313	14.1811	15.2389	12.9681	9.9658	11.5666	9.9658	14.3753	11.1686	13.0311	14.3198	14.9275	15.0595	14.376	14.7057	14.7442
214.989	26.0088	214.989	214.989	14.5216	14.3566	14.5695	15.941	14.491	14.7662	15.9184	14.4256	13.8527	14.6319	9.9658	14.2277	14.0236	9.9658	9.9658	14.3469	13.3901	14.8125	14.1836	14.2776	13.9949	13.8595	14.1527	9.9658	14.1848	14.0168	9.9658
215.048	120.269	215.047	215.049	19.4592	19.6457	19.7448	20.0438	19.8754	20.124	20.286	20.2323	20.1907	20.1989	20.1714	20.1587	20.1451	20.0981	20.21	20.4651	20.5119	20.4567	13.8808	13.8427	13.9347	14.1921	13.9524	14.2011	13.8404	13.6914	13.639
215.088	65.0623	215.088	215.089	15.4734	15.939	14.8678	15.197	15.8682	15.8477	16.4046	15.8989	16.5955	14.806	14.8324	14.8244	16.5014	16.1214	14.1455	16.4171	15.5723	13.9829	14.9274	16.2092	16.4413	16.3678	16.5765	15.9137	16.7524	15.6762	16.6004
215.088	483.414	215.088	215.088	13.8641	13.9315	9.227	14.724	13.7133	13.7966	10.439	15.1503	15.1312	15.7109	14.5007	14.8895	14.3937	9.839	10.5422	14.2673	13.4312	14.1436	13.2962	14.4902	10.8899	14.4035	14.1986	14.3759	15.0624	14.5668	15.6952
215.125	67.2624	215.124	215.125	20.0721	17.9093	17.1823	19.2941	19.4997	19.9144	18.8438	18.2929	19.5269	19.488	20.3109	20.0933	19.7531	19.4204	19.647	20.3943	18.4254	20.2167	19.6361	19.5286	19.8541	18.6712	20.395	19.104	19.6129	20.2416	20.199
215.528	540.135	215.528	215.528	13.8688	16.3879	16.558	14.2039	14.27	13.9259	14.1412	14.1954	14.0162	15.4258	15.575	15.4926	14.4203	14.2089	14.3532	14.7626	14.8754	14.5943	14.3397	14.2028	14.2389	14.0125	14.07	13.9144	13.705	13.4633	13.5259
215.55	93.6623	215.55	215.55	16.4185	16.6158	16.7542	17.0024	16.7928	16.9163	19.429	19.4344	19.3815	18.8044	18.743	18.7386	19.2139	19.1836	19.2381	19.4279	19.4412	19.339	10.2444	8.7552	8.5593	9.7115	9.1044	9.1514	9.9658	8.2804	9.4607
216.05	93.8564	216.047	216.052	14.5756	15.1404	15.7328	15.6618	15.3602	15.1861	16.0572	15.9368	15.9736	15.6604	15.3891	15.5352	15.8064	15.7307	15.8346	16.1185	16.0905	16.0699	6.8309	7.7332	9.9658	9.9658	10.0499	9.9658	9.9658	9.9658	9.9658
216.063	168.28	216.057	216.072	10.916	11.0879	14.1638	11.55	14.3926	13.4106	16.9427	16.9868	16.6822	12.9448	13.6704	12.9775	12.2778	11.5022	12.584	13.4968	12.7218	16.9777	17.8667	18.0872	18.0073	18.1024	18.0259	18.0564	17.867	17.9679	17.9285
216.126	56.0409	216.121	216.129	15.3019	9.9658	13.399	16.7917	15.6409	15.2778	16.618	16.9949	17.2398	17.2059	16.657	16.5535	17.4198	16.9204	16.9836	17.6424	15.8157	17.2907	16.3739	17.4458	16.4698	15.764	16.8258	16.5466	17.0519	16.858	16.58
216.137	549.108	216.136	216.137	10.8844	13.1399	9.9658	13.5636	13.323	13.7917	13.8136	12.6072	13.4027	10.9944	13.1868	12.932	12.8207	11.1888	13.4294	13.7741	13.6082	11.0371	13.6577	13.7409	13.3704	13.63	13.5559	13.1911	13.6483	13.7344	13.1445
216.945	526.112	216.945	216.945	13.8535	15.1071	15.7498	14.002	14.6064	14.0291	14.4697	14.1453	13.7927	14.4022	14.5495	14.326	14.6781	14.3138	14.2874	14.6313	14.5507	14.5557	14.3618	14.4589	13.7907	13.8599	14.406	13.8556	14.022	14.1315	14.1903
217.079	171.901	217.077	217.082	15.2834	15.6852	15.7837	15.6893	15.79	15.5112	12.0796	9.9658	9.9658	11.3306	14.1213	11.2743	9.9658	10.5921	9.9658	9.9658	9.9658	13.0017	12.4542	13.0499	13.3596	13.8603	12.7459	13.5046	13.4486	12.8658	12.9047
217.104	57.7325	217.103	217.104	19.602	19.5056	19.6882	19.5694	19.2139	19.4174	19.5157	19.3892	19.5892	19.2369	19.5179	19.7987	19.551	18.7426	19.3473	19.4248	19.4506	19.489	19.387	19.3626	19.4838	19.3964	19.5464	19.4649	19.5096	19.4919	19.3284
218.024	164.77	218.022	218.024	13.8641	14.5322	14.755	14.9563	14.7668	14.8037	15.3207	15.3849	15.4498	15.7282	15.7274	15.5374	15.4036	15.4382	15.3199	15.4759	15.554	15.5626	15.5283	15.4811	15.6656	15.5267	15.452	15.3865	15.3321	15.3364	15.3542
218.105	54.6178	218.101	218.107	15.489	14.1031	15.4072	15.0441	15.9448	14.145	15.6167	16.6965	16.4685	16.1013	16.5858	16.4502	16.7871	16.0331	16.7206	15.5972	16.4621	16.5144	16.2931	16.4612	16.6934	16.2439	16.4091	16.4856	15.913	16.3345	15.9521
218.138	170.941	218.138	218.138	14.2161	9.9658	16.9697	17.9415	16.3166	16.9508	16.6899	16.6338	15.9517	14.6445	17.5175	13.5479	16.5306	11.0388	16.5602	16.6083	16.6146	16.5626	14.6966	16.4626	14.7968	16.6735	16.6621	16.9152	15.0702	14.2322	16.6651
218.94	529.498	218.936	218.942	14.9508	15.5434	14.8916	15.1567	14.817	15.6038	15.8367	15.7064	13.0283	15.0362	15.4093	10.1709	14.6371	15.22	14.9997	15.7004	15.952	15.8463	15.5559	15.0722	15.3966	15.1141	15.1609	15.1031	13.9599	14.8972	14.7728
218.984	481.922	218.979	218.987	17.8003	19.1457	19.2954	16.8196	17.5127	17.4437	17.3125	17.6102	17.4875	17.6854	17.6354	17.7631	17.0603	16.9132	17.343	17.4968	17.9232	17.9817	17.3779	17.0738	17.1784	17.0323	17.2804	17.0548	17.052	17.417	17.3847
219.024	93.5219	219.016	219.026	17.2289	17.2533	16.6779	16.4923	16.7167	16.4861	17.3254	17.054	17.0387	17.7907	17.8268	17.7177	17.4705	17.1507	17.1454	17.4015	17.3691	17.5323	17.1328	13.3841	17.0314	16.9371	16.8422	17.1029	16.3411	17.122	17.0248
219.052	292.532	219.043	219.058	16.2906	13.1877	16.6353	14.5018	17.2873	13.9998	17.0387	16.3303	15.0247	17.1075	16.9303	10.5866	17.0089	16.8232	16.1259	15.7005	16.0033	16.842	16.7399	13.4913	16.575	15.1133	15.9231	13.3436	15.9742	15.961	16.0574
219.082	53.8689	219.082	219.083	21.9789	22.1159	22.0817	22.5202	22.5584	22.5612	24.5077	23.5698	23.5432	25.0645	24.0646	24.0675	23.5619	24.5438	23.5555	23.739	23.7484	23.8151	22.8661	21.9102	21.9004	21.4896	21.4272	21.5458	20.9909	20.9221	21.0468
219.095	151.803	219.089	219.097	15.5214	13.8567	16.0749	14.8401	15.5195	12.3984	9.9658	12.6079	9.9658	9.9658	9.9658	9.9658	9.9658	9.9658	9.9658	15.3878	9.9658	9.9658	16.4887	16.7095	16.5679	16.7768	16.7039	16.6364	16.3387	16.3356	16.4416
219.092	388.533	219.086	219.094	14.7836	11.238	15.7178	15.2524	13.5087	15.3945	16.0336	15.9598	16.0729	9.9658	9.9658	15.8603	15.2583	15.1788	15.4117	15.7502	15.9365	15.7283	15.897	15.8741	15.712	15.5709	15.7471	15.623	15.8703	15.9104	15.7933
219.185	385.391	219.184	219.185	14.9528	14.5577	13.7201	15.7581	15.9758	15.4755	13.5077	15.3627	14.0176	14.3961	14.3456	14.5888	11.2431	14.0622	13.1062	14.2765	12.4958	15.0135	15.0579	14.7027	15.1954	14.2962	13.5839	14.5445	13.9631	14.2163	14.1634
219.945	169.552	219.945	219.948	12.8387	12.8811	14.0068	11.3866	14.1097	14.0501	13.7526	14.1479	13.9023	14.5144	14.3117	14.0339	13.8786	13.8408	13.9537	14.261	14.0776	14.2482	14.3637	14.731	14.1589	14.5164	13.918	13.8338	14.1039	13.9758	13.9319
219.947	402.181	219.947	219.948	13.3231	15.717	16.0108	15.7723	15.4459	15.4019	15.3877	15.3376	15.3136	14.0446	13.5896	14.6654	13.1586	13.2693	11.3333	15.8158	11.2387	15.3899	15.0758	14.891	15.6481	15.0584	13.244	13.8539	14.3732	15.4914	15.1976
219.947	23.6649	219.947	219.947	13.8286	12.9357	13.2533	12.3963	15.4635	13.7622	13.8512	13.9838	13.9194	13.4002	13.3189	15.0328	13.0557	13.6103	13.2733	13.9335	13.3654	13.5928	13.6071	13.299	13.5654	13.1428	13.3585	13.9179	14.4245	13.4335	12.7906
220.08	252.517	220.077	220.084	11.6269	13.2403	12.8809	12.5987	12.9591	9.9658	13.0961	9.9658	9.9658	9.9658	9.9658	9.9658	7.3963	9.9658	12.7923	12.9015	9.9658	13.1835	13.6151	13.8341	13.9985	13.564	13.719	13.7795	13.4387	13.5514	13.3831
220.084	45.6118	220.079	220.085	18.3341	18.4157	18.3471	18.9052	18.6994	18.8355	19.9181	19.9512	19.8899	20.3667	20.3369	20.3386	19.9316	20.0175	19.9301	20.1838	20.0636	20.1138	18.6441	18.6219	18.5172	18.0771	18.1518	18.1892	17.6773	17.7426	17.7454
220.114	164.496	220.111	220.117	16.6734	16.5185	16.8919	17.3062	17.1254	17.1796	17.8184	17.7256	17.7815	18.1977	17.0177	18.9097	17.568	16.8946	17.4171	17.4351	16.6442	17.478	12.8212	19.4932	19.441	19.2933	20.2999	13.8073	15.0952	19.1592	19.9673
220.113	494.723	220.111	220.116	12.8325	15.3772	13.8467	13.7901	13.2584	11.6955	15.3858	11.4589	12.8874	12.3231	14.9153	11.0756	10.0121	15.7025	10.3656	9.3122	14.7726	13.7527	10.5022	12.8806	13.2314	11.1607	12.9964	15.8604	14.6263	13.7251	11.0433
220.918	526.38	220.918	220.918	14.3342	14.9408	15.0109	14.6494	14.8319	14.5704	15.0481	15.0053	15.1261	15.3994	15.3881	15.2571	15.0537	15.1353	14.9654	15.3181	15.2008	15.3219	15.1086	15.1167	15.189	15.2358	14.979	14.9851	14.705	14.6928	14.7192
220.934	54.5619	220.933	220.934	18.5344	18.4872	18.4692	18.9743	18.9912	19.0198	16.7359	16.7966	16.9014	16.8713	16.7838	16.9522	16.6863	16.8299	16.9121	16.9346	16.9526	17.1724	17.7891	17.7	17.6895	17.6688	17.7583	17.658	17.6392	17.6308	17.6484
221.032	74.0603	221.032	221.033	16.3011	16.6047	16.0051	16.4766	16.46	15.5405	13.6763	11.3716	13.5389	15.7973	9.9658	12.3404	13.9465	13.1986	13.737	13.7838	13.5902	12.2391	14.466	14.5428	14.65	15.4462	14.1984	11.4816	14.3858	14.2531	14.5324
221.073	58.6848	221.069	221.074	16.9562	17.238	16.8844	15.3839	14.963	17.1288	14.7573	15.7804	14.9591	17.2507	17.2313	16.7793	16.2216	14.8109	13.7377	17.431	17.4641	17.3519	16.9588	16.4524	16.4788	16.6558	17.0964	16.6966	16.7593	17.7022	17.1896
221.073	381.125	221.073	221.073	16.5932	9.9658	16.4366	16.1267	20.6416	18.781	18.7108	18.4789	18.4591	17.0512	19.6303	19.7125	17.0498	18.2653	18.3779	19.0413	19.001	18.8753	19.1958	18.6939	14.3059	19.8756	19.2469	19.8637	19.0209	17.7313	14.9128
221.088	195.706	221.084	221.092	14.6298	15.1262	15.194	14.4472	15.1688	14.8347	9.9658	9.9658	9.9658	9.9658	9.9658	9.9658	9.9658	9.9658	9.9658	9.9658	9.9658	9.9658	9.9658	9.9658	11.5657	13.3935	13.5951	14.0078	12.8457	12.6853	12.7556
221.534	548.441	221.533	221.535	18.4414	20.8397	20.8837	18.2446	18.3263	18.2515	13.3676	13.7112	13.2825	14.8879	13.3562	13.057	13.5922	13.4892	13.4818	13.335	13.7661	13.4851	13.5536	13.3926	13.2321	13.6812	13.3636	13.6181	13.4138	13.8255	13.4607
222.01	28.4835	222.009	222.011	15.49	16.1394	16.3434	16.333	16.5499	16.3797	16.4121	16.1949	16.423	14.5201	16.3129	16.2433	16.2136	16.3694	15.9457	15.998	15.9006	16.3913	16.1997	16.3593	15.8028	16.0401	16.3955	16.2888	16.0053	16.2229	16.0146
222.077	159.453	222.076	222.079	14.6615	14.7092	14.6819	15.3271	10.3164	15.7974	15.496	15.3821	15.4479	14.0936	14.9164	15.3611	12.0372	15.3834	13.2745	15.9256	15.5217	13.2058	13.0878	16.2519	15.4951	14.7689	15.5489	15.6687	16.1261	14.2606	14.0609
222.077	536.651	222.076	222.077	14.6703	13.6483	12.9004	15.0578	13.6439	14.7317	14.4518	14.4295	9.9658	14.6671	14.6401	14.7119	14.7473	14.6547	14.6006	14.8048	14.6758	14.6853	12.5292	14.4298	14.531	13.5787	14.5391	14.4485	14.678	14.8621	11.59
222.929	492.642	222.928	222.929	15.5174	17.3475	17.2355	17.1525	16.5628	17.1576	16.9703	16.9904	17.0617	16.9985	17.3455	15.3869	15.7598	14.9008	17.2219	17.1717	17.1686	17.0409	17.2349	17.195	17.1286	16.032	16.3126	15.9048	15.6688	14.4425	15.0115
223.062	99.3054	223.061	223.064	15.4227	17.4488	16.9005	16.2193	16.4179	17.1043	16.0412	16.1273	16.4978	15.7786	16.4266	16.7764	16.454	16.0278	17.4458	15.4488	15.6909	16.0307	15.676	15.9057	17.3387	15.9014	16.5028	16.738	15.8067	15.801	15.9417
223.07	209.583	223.069	223.074	15.4619	13.521	14.0286	13.5708	14.4001	13.84	13.4171	14.2932	14.0763	13.3419	13.828	14.4379	14.7815	14.1104	12.3278	13.8417	14.8092	14.6336	10.9382	14.4051	12.3425	10.7873	11.3148	10.9485	11.5869	12.427	12.4507
223.073	518.238	223.07	223.074	15.8929	14.2913	15.9831	16.0253	16.146	16.1727	16.067	16.2389	16.1245	17.0124	17.1989	17.1012	16.0351	15.9004	16.0641	16.6476	16.8145	16.7366	15.1106	15.3881	15.1288	15.0332	14.8021	14.7605	13.996	14.6397	14.1678
223.941	58.5759	223.94	223.942	15.2037	9.9658	10.7424	14.444	15.0911	15.2088	15.2043	15.3313	15.8923	15.7726	15.5397	15.2408	14.7951	15.1119	15.4019	15.472	15.569	15.5662	15.7621	15.7571	15.5354	15.1199	15.0883	15.2718	15.218	15.0658	15.4028
223.942	496.626	223.942	223.944	15.3308	16.4322	17.154	17.0315	16.7564	14.4592	14.28	15.1501	16.3775	14.3386	15.6208	15.7195	15.0487	13.5619	16.0776	14.637	17.2508	15.9395	16.4561	15.7729	17.1439	15.8588	16.0871	15.0156	15.7856	14.7187	15.0366
223.963	512.528	223.961	223.963	18.116	19.3549	19.3994	17.8283	17.9178	17.7753	17.3767	18.1942	18.0832	17.9721	18.1953	18.0504	17.7946	17.616	17.447	17.6478	17.9868	17.4168	17.7018	17.4913	17.8825	17.7321	17.4075	17.666	17.6128	17.24	17.2783
224.006	28.414	224.006	224.006	15.3452	16.0844	15.9069	15.8443	15.7617	15.6837	15.1396	15.632	14.9947	15.4114	15.447	15.5183	15.7745	15.5406	15.4549	15.3127	15.428	13.6746	15.6499	15.7318	15.4491	15.5668	15.7457	15.692	15.3488	15.9284	15.3685
224.127	179.369	224.126	224.127	15.7341	15.8549	15.9891	15.4752	16.9418	16.2329	15.2879	14.2168	16.3015	15.899	14.213	15.6249	15.8423	14.3483	15.1461	13.645	14.5915	15.932	15.7219	15.5332	15.0797	14.1474	14.3245	15.7082	13.115	13.9302	15.8554
224.185	155.643	224.184	224.186	15.0522	15.5268	15.9426	15.7897	15.9111	14.6826	14.918	14.9248	15.0099	16.4635	14.6749	15.381	14.7047	14.7545	14.8585	13.8283	15.2443	14.3642	14.5279	15.0567	15.0325	10.877	14.8433	14.9766	14.8998	16.5932	15.163
224.944	471.193	224.94	224.945	16.1247	15.1826	13.3081	15.64	15.6203	15.0891	12.7405	13.9906	15.531	14.5978	14.7913	15.2448	14.1595	14.8488	12.2596	15.8768	15.6992	15.8549	10.9644	15.4761	15.9138	14.4731	15.1178	13.8816	14.8616	14.1824	15.2784
225.014	221.555	225.012	225.015	12.8721	16.3812	16.3076	16.6172	15.45	15.6519	14.6078	9.3889	14.2175	14.1266	13.7618	13.9068	14.287	14.6287	14.2892	11.3558	14.0102	13.3055	14.53	15.3792	15.1466	15.4236	15.645	15.5396	15.5486	16.1045	16.1376
225.04	80.5642	225.034	225.046	19.6776	18.1526	17.9202	17.7761	18.1433	19.5	17.7117	18.0041	18.0303	17.6777	18.017	18.2218	15.3845	17.8129	17.8935	17.8908	17.8479	16.6708	15.0859	17.3729	16.6402	16.2941	16.2575	17.7182	14.3937	17.6168	14.4523
225.042	449.112	225.038	225.042	9.9658	14.0488	14.6885	13.6191	13.2648	14.0437	12.8146	14.2773	13.9772	15.1492	15.3176	14.805	13.6248	13.3392	15.2217	13.3596	14.6457	14.3862	14.2963	14.2844	14.2112	13.155	13.7322	14.153	13.7616	10.7398	10.7916
225.089	127.139	225.088	225.091	14.9282	15.896	17.0982	16.7062	16.5517	15.2147	15.3171	14.9979	15.1937	16.2793	16.3876	16.348	15.0029	16.2968	16.0364	15.9768	16.8323	16.633	14.6683	16.0388	15.2944	16.0888	15.4478	15.4955	14.7291	14.8815	16.0175
225.09	528.193	225.09	225.09	15.4898	9.9658	14.9515	15.752	16.9176	16.9368	15.8925	17.5079	16.0273	17.1133	15.7425	15.9292	15.7929	15.6354	15.8262	17.0817	16.6204	15.0114	16.9681	16.5354	9.9658	16.9657	15.6015	9.9658	15.7518	15.4016	17.2471
225.558	81.7801	225.558	225.558	14.5452	16.2387	16.3512	16.5098	15.8047	14.8759	12.0608	9.1872	9.977	9.5016	9.9658	9.9658	10.7256	11.8726	11.2509	10.984	10.1377	9.9658	9.2932	9.9658	9.9658	8.736	9.9658	9.9658	9.9658	9.9658	9.9658
225.889	477.68	225.888	225.889	13.6604	15.6493	15.9272	15.0773	14.537	16.2464	15.4051	14.7892	15.66	14.6839	15.8978	13.4757	13.5933	13.6131	13.7682	15.6358	14.4546	14.3747	16.0435	14.3754	14.3199	14.0418	14.9798	14.6112	15.3515	14.0629	14.0129
225.943	483.122	225.942	225.944	14.9189	9.9658	16.5522	18.2531	17.3125	17.2671	15.6673	15.1837	16.2598	16.7586	15.3528	16.3799	16.3462	16.1826	16.1944	15.3335	15.4064	17.1156	17.0653	16.5411	17.8412	16.8787	15.0898	16.891	16.3792	16.3631	16.2962
225.986	559.435	225.985	225.986	14.8212	15.9088	14.6744	15.4164	15.3378	15.2972	15.146	15.2435	15.1062	15.2165	15.2381	15.3445	15.1363	14.4451	13.9578	15.2676	15.255	15.1376	15.3156	15.3099	15.334	15.2854	15.2659	15.3068	15.3674	13.7015	14.8981
225.986	12.7792	225.986	225.986	13.6576	13.5915	13.3742	13.2014	12.7225	13.233	13.8723	13.8061	13.4393	13.7171	13.4479	13.2115	13.3568	13.6455	13.7265	13.3093	14.1713	13.502	13.3777	13.4878	14.8273	13.3672	13.1484	13.48	13.9301	10.2724	13.6317
226.006	27.3425	226.005	226.008	14.9554	16.7782	15.5197	11.8979	15.0478	14.8613	14.8239	15.1676	13.9593	15.3064	15.2669	15.1989	13.9302	15.1836	15.3522	14.4575	15.1161	15.2714	15.0975	15.0933	15.2815	14.9192	14.8129	15.315	14.852	15.3193	15.0697
226.146	462.753	226.144	226.147	13.2888	12.3059	13.7066	8.055	14.5398	12.4117	12.8931	11.3873	13.5446	13.39	14.0505	14.6696	14.3528	14.9867	12.9879	9.9658	12.7886	8.0405	9.8283	8.3761	13.2427	14.7267	14.2845	13.4798	13.7823	14.0352	10.7847
226.158	554.194	226.158	226.158	12.2063	15.3442	15.1241	15.1187	15.2568	15.2033	15.113	14.9812	14.8312	15.2764	15.4848	15.4675	15.2854	15.1003	15.1182	15.052	15.3453	15.1344	15.0171	15.1174	15.0501	14.5965	14.9491	15.0189	14.837	14.7945	12.9147
226.159	62.0246	226.156	226.163	11.5923	14.8264	14.0162	15.922	14.2756	14.6366	13.9378	14.7098	15.4931	14.6106	14.3867	14.3687	12.3286	14.4504	15.1536	14.7944	14.6151	13.39	15.7351	13.6154	15.6938	12.3826	15.4153	12.9166	14.3116	14.532	13.8431
226.216	107.415	226.215	226.216	14.9435	15.4069	15.3116	14.426	11.1164	14.0656	13.9254	14.5612	15.8629	13.8046	13.9218	15.6575	14.0998	13.8413	14.2603	14.1436	14.1135	14.227	14.5384	14.5457	12.8072	14.5058	14.7565	13.2349	14.5736	14.8731	14.6315
226.216	486.046	226.215	226.216	12.7002	14.3666	14.6136	13.9241	14.4046	14.0645	12.7946	14.8164	13.6854	12.1282	13.8219	14.6198	13.5246	15.0046	13.364	13.765	10.9336	10.5356	10.9408	13.7894	13.5677	14.061	13.747	15.0019	11.8103	12.924	11.1041
226.576	81.4717	226.576	226.576	16.0501	16.2383	16.9474	17.0071	17.0021	16.8634	11.9122	9.9658	9.9658	9.9658	9.9658	9.9658	9.9658	9.9658	12.1209	10.8977	10.3155	10.1038	9.9658	9.9658	9.9658	9.6431	8.6217	9.9658	8.1208	9.9658	10.7801
226.951	49.1006	226.951	226.951	23.8586	23.8989	23.8495	24.4686	24.4726	24.3957	25.4001	25.4043	25.3683	26.9582	25.9974	25.9722	26.4232	26.4713	25.4308	25.6607	25.6658	25.6978	25.8599	25.8796	25.871	25.8512	25.8282	25.8279	25.6496	26.5962	26.5769
227.083	380.091	227.081	227.085	11.9139	17.5272	17.5795	17.1525	17.0601	16.9676	18.6118	18.5946	18.517	17.7633	17.7751	17.6351	13.7209	15.4446	16.3161	18.0871	17.8807	17.9787	18.365	18.2937	18.4109	17.3875	17.2703	17.5467	18.2367	18.3805	18.4364
227.084	64.6834	227.084	227.084	15.6551	16.0244	18.843	16.3829	16.479	16.5772	17.1581	17.7325	17.1788	17.8583	17.9034	17.7848	16.971	17.2673	17.1224	17.549	17.8648	17.5794	17.3736	17.521	17.6262	17.5435	17.7013	17.4395	15.9527	17.3289	17.2852
227.125	61.7001	227.124	227.125	17.2016	17.3844	17.856	17.8784	16.9268	16.5549	17.777	17.7312	17.9414	17.9019	18.0388	18.1636	18.1471	17.781	17.7297	17.7882	17.8889	17.6788	17.9678	17.9461	17.8318	17.9366	17.9264	17.9091	17.7337	17.7415	17.8009
227.154	30.084	227.154	227.155	15.5772	15.6655	15.6097	15.3357	16.204	15.6488	16.3212	15.1426	16.3226	15.5743	16.2792	15.4758	16.1876	16.0634	16.8556	15.9669	16.1102	16.2683	16.1422	16.4456	16.2648	15.0252	16.2648	16.0924	15.817	16.1024	15.1952
227.558	371.863	227.558	227.558	13.4206	15.0301	15.0421	15.4105	15.5609	15.2258	14.9669	15.0686	14.8074	16.7397	16.6389	16.5561	13.8442	13.9532	14.3298	15.6491	15.7213	15.7469	14.8459	14.7539	14.6156	14.15	13.9782	13.9761	13.8523	13.7135	13.6723
227.94	37.8435	227.94	227.946	13.3487	13.8024	13.3143	13.985	13.8411	13.5499	14.6776	14.6731	13.0127	14.7025	14.53	14.7305	13.173	13.6972	14.3776	15.132	14.3519	14.9838	15.2279	14.5628	14.6986	15.1148	14.9352	14.9409	14.4276	14.9593	14.355
228.135	124.318	228.135	228.135	17.6445	18.1913	17.9434	17.8428	16.517	17.8072	16.9671	17.4622	17.4695	16.5968	17.6694	17.5685	17.818	16.9858	17.8022	13.8409	17.6317	16.7633	17.6449	16.7536	17.0003	16.3264	16.6677	16.784	16.5411	16.8176	16.701
228.195	149.706	228.193	228.195	15.478	14.3129	14.8897	14.4378	14.4965	15.1113	14.9927	15.7098	14.8353	14.7184	14.6842	15.5846	15.0432	15.1406	15.3393	15.1321	15.4352	14.544	15.0871	14.4953	15.0637	15.224	14.913	14.4913	15.0005	14.8797	15.0629
228.195	510.906	228.195	228.195	10.8462	10.0677	14.8704	13.7685	14.1056	13.6096	14.0414	10.557	14.0176	14.308	14.0854	12.8747	10.8586	12.2869	13.7791	14.2087	13.2249	12.6705	11.1869	12.9977	13.2458	14.8244	11.1608	13.2517	11.0925	14.5034	11.8076
228.268	86.1932	228.268	228.268	14.5435	14.3449	14.0933	13.6675	11.2651	14.1477	12.0454	13.085	9.7212	13.4481	12.3219	13.2786	12.3182	12.8642	11.9047	13.2417	12.696	13.3133	12.4874	12.0107	13.5666	12.6255	13.7269	13.4989	13.3345	13.3373	13.5571
228.909	528.797	228.909	228.909	14.2728	9.9658	9.9658	14.1054	14.4871	14.0067	13.7324	14.1271	13.807	14.7609	14.5939	14.5326	14.1459	14.2019	14.012	14.546	14.2902	14.3216	14.3469	14.2218	13.9184	14.0467	14.1179	13.8227	14.0072	13.884	9.9658
228.966	523.759	228.962	228.966	13.9177	14.5503	14.9811	14.3317	14.8917	15.1968	14.4947	13.9832	7.3218	13.9001	14.0567	14.8006	13.9209	14.664	14.2928	14.5443	14.4886	14.4115	15.1662	7.2016	14.9748	14.2742	14.8501	13.9379	14.6729	14.5449	14.786
228.99	97.7901	228.99	228.99	14.0144	15.0202	15.058	15.7423	15.1525	14.991	14.9913	14.8276	14.7296	15.7408	15.8171	15.8791	14.9696	14.7893	14.8045	15.2327	15.2407	15.1741	15.0262	15.172	15.1938	15.1039	15.0744	15.0783	14.7509	14.5965	14.8062
229.065	43.4394	229.061	229.067	14.4199	14.0841	14.3415	14.1577	14.4262	14.1366	16.4081	16.6769	16.4398	17.484	17.6064	17.2215	16.5418	16.6161	16.5056	16.7474	16.7995	16.7025	16.3462	16.5531	16.389	15.4487	15.9684	16.4123	16.3662	16.1332	16.1944
229.099	39.7801	229.099	229.104	19.9115	19.5655	19.7677	20.127	19.9866	20.0417	16.9172	16.9356	19.9396	20.3538	20.4207	20.2264	19.9179	20.1175	19.9843	20.5165	20.246	21.4979	21.4527	21.5492	23.0253	21.5242	21.7676	23.1768	22.7972	21.3772	22.7214
229.104	411.623	229.102	229.104	12.4205	14.1579	15.3288	14.2734	14.8427	16.5805	9.8706	13.8033	14.1863	15.0016	15.1109	14.2341	9.7211	9.1003	11.5607	14.2629	14.3198	14.2706	14.5542	14.4346	15.839	14.5915	14.1562	15.011	14.3107	15.6349	15.4104
229.112	59.1797	229.112	229.114	16.8746	17.0052	16.7266	16.8233	16.7741	17.0031	13.5094	15.131	15.8782	16.0856	15.2261	13.1817	12.9002	16.0483	14.3642	15.8185	16.0353	16.0584	16.1473	15.4626	15.6709	15.7266	15.1497	15.9726	16.2022	15.2119	15.8333
229.14	56.8889	229.139	229.141	18.4768	18.3235	18.522	18.2459	18.4473	18.7876	18.7383	18.4887	18.8093	18.827	18.8014	18.8074	18.7948	18.7804	18.7911	18.7587	18.7547	18.6793	18.6044	18.4355	18.5992	18.6662	18.556	18.5124	18.5553	18.5938	18.5429
229.235	205.56	229.231	229.235	14.5751	14.7837	13.299	14.7644	13.8734	15.9815	14.1767	14.3656	14.1924	15.0049	12.5168	13.1172	14.2793	13.5098	14.5195	11.2508	14.8665	13.1922	14.6494	14.5395	14.2773	14.053	13.3186	14.3072	14.297	11.2906	13.6129
229.905	526.359	229.905	229.905	18.1218	16.4709	16.6779	18.3599	18.4208	18.2761	18.2748	18.3346	18.2233	18.4173	18.4447	18.4132	18.1387	18.2282	18.2841	18.379	18.4458	18.3839	18.3667	18.3384	18.2722	18.2133	18.2498	18.2627	18.2058	18.167	18.1398
229.946	490.666	229.946	229.946	15.2553	15.2136	15.3432	14.6346	14.9966	14.8571	13.5441	12.0487	14.9999	14.9218	15.3188	13.7791	15.2185	15.4382	15.8392	15.545	14.9999	14.3855	14.9426	15.3644	14.839	14.6612	15.908	14.5327	15.715	14.9037	15.7405
229.974	164.402	229.972	229.974	13.594	17.3054	17.6536	18.0686	17.5182	17.5115	17.5818	17.553	17.5008	18.1392	18.1852	18.1367	17.6624	17.6594	17.6977	17.7638	17.8273	17.8567	17.8806	17.9678	18.0349	17.9777	18.0066	17.9507	17.724	17.6878	17.6399
230.138	76.1973	230.137	230.144	15.3634	17.5451	17.0959	17.5919	15.7335	14.9792	16.9362	18.5362	17.9878	18.5907	18.6067	18.7498	18.0967	18.4628	16.7021	18.4324	18.3861	18.3615	18.5018	18.4016	18.6342	16.382	16.0915	16.1216	17.5336	18.1897	17.0533
230.247	78.7246	230.247	230.247	14.3134	14.0618	14.3138	13.7328	14.5507	13.8005	13.8632	13.6137	14.2197	14.4525	14.5012	14.4299	13.3113	13.2027	13.6248	13.5615	13.6573	13.5797	12.9155	12.6542	13.9402	14.0384	13.2475	13.1112	13.2705	13.3429	13.4368
230.961	524.842	230.961	230.961	17.8973	18.8483	18.8537	17.9881	18.1521	18.0401	17.8799	17.8942	17.813	18.2787	18.123	17.9288	17.9934	17.9363	17.9564	17.9445	18.138	18.0397	18.0522	17.7714	17.7053	17.6421	17.7308	17.7241	17.5114	17.4906	17.5319
231.042	93.8437	231.042	231.042	15.8272	15.8258	15.827	15.9704	16.1435	16.151	16.5956	16.5902	16.6053	16.5072	16.5416	16.5621	16.4148	16.2973	16.388	16.8394	16.9047	16.8117	8.7204	9.9658	9.9658	9.9658	10.8146	12.3883	8.8044	9.1944	9.9658
231.055	114.519	231.054	231.061	18.075	18.4008	18.6957	18.9329	18.2308	17.8167	16.8815	16.0751	16.3705	16.5834	16.25	16.0382	16.2094	16.0567	16.4988	17.2501	15.8937	15.9014	15.9544	15.7282	17.6293	16.2126	16.185	16.1515	16.2364	16.2519	16.1505
231.073	146.822	231.073	231.073	13.6682	15.0016	14.8405	14.9192	14.8054	14.7808	9.9658	9.9658	9.9658	9.9658	9.9658	9.9658	9.9658	13.1886	9.9658	9.9658	9.9658	9.9658	7.9928	9.9658	9.9658	9.9658	9.9658	9.9658	9.9658	9.9658	9.9658
231.098	132.924	231.097	231.102	13.5967	15.158	15.1123	15.5046	13.2285	14.7713	12.1705	13.7481	11.3543	14.415	13.5774	15.2457	14.5709	10.9905	15.2015	13.9074	13.2527	14.3947	15.9833	14.3123	15.6106	15.7215	15.6214	16.0575	16.6038	15.3523	16.7028
231.148	30.153	231.148	231.148	16.7899	16.9513	16.7799	17.7041	17.0151	17.6933	17.3862	15.4522	15.2314	15.7968	17.8194	16.7274	15.9579	17.0327	17.3274	17.4275	16.9617	17.5802	17.4127	17.4098	17.4541	17.7349	15.6393	17.4451	17.1203	17.2813	17.1812
231.903	524.289	231.902	231.903	16.4045	15.0112	15.534	16.697	16.7842	16.6565	16.4624	16.5013	16.4289	16.5878	16.7016	16.4589	16.625	16.4041	16.5491	16.7045	16.6576	16.652	16.6313	16.5988	16.5269	16.4339	16.4225	16.4001	16.4654	16.3433	16.3886
231.96	526.285	231.96	231.96	14.127	14.7042	15.2789	13.9314	14.0641	13.553	13.9525	13.9507	13.5169	14.308	14.1054	14.0021	14.0876	14.0275	13.9609	14.1047	14.3929	14.1142	14.0623	13.6756	13.6698	13.5154	13.9148	13.5042	13.6517	13.6161	13.8511
231.971	74.9062	231.97	231.975	13.5891	14.0626	12.6106	13.3568	13.1435	14.389	13.8233	13.1635	15.1143	13.5167	13.9071	14.1286	14.8226	13.5852	12.7163	14.342	12.5467	13.1886	14.5249	14.1006	14.0095	15.279	15.653	14.3524	13.0729	14.6604	12.3268
232.071	61.1518	232.067	232.071	15.5465	16.0739	16.643	20.1487	21.1089	21.0118	15.3892	15.6148	15.6757	15.9616	15.9166	15.4418	16.1114	15.8567	15.6809	15.5456	15.8412	15.5749	15.6345	14.4601	15.5697	15.9165	12.6298	13.1107	14.7695	13.776	15.2064
232.081	73.7801	232.08	232.081	15.2912	15.9872	15.6118	16.7248	16.4512	16.7778	16.753	16.765	16.3571	17.0026	17.803	17.7969	15.8421	16.4093	16.4539	17.114	17.185	17.344	16.5641	16.5582	17.2767	16.8695	16.5609	16.5007	15.3686	16.2061	15.6607
232.96	522.431	232.96	232.961	15.426	16.971	17.2407	15.7804	15.7606	15.4331	15.3406	15.4131	14.9909	15.6372	15.6712	15.3692	15.4515	15.3798	15.2847	15.6264	15.813	15.6979	16.0711	15.5027	15.2597	14.988	15.4114	15.3318	15.1664	15.2295	15.2539
233.024	93.3863	233.024	233.024	15.3238	15.8888	15.571	15.9208	15.8025	15.9955	15.8752	15.7478	15.7825	16.1293	16.1082	16.1751	15.4993	15.5412	15.7562	16.2438	16.1318	15.9716	9.3322	9.9658	9.3823	9.6672	8.1548	9.9658	6.9058	7.0712	5.2057
233.058	95.2694	233.058	233.058	16.2956	16.5431	16.7579	16.8689	16.6254	16.7825	16.4661	16.2327	16.4297	16.1458	16.1072	16.5164	16.2099	16.1156	16.1118	16.717	16.6558	16.625	15.6776	15.7066	15.8875	15.6326	15.3361	15.639	15.823	15.3727	15.5614
233.08	177.124	233.077	233.086	16.0153	14.8075	15.6132	16.5287	16.9801	16.5598	16.6479	14.5919	15.0489	16.3499	16.209	17.0922	16.1864	15.3419	15.4891	17.2168	14.9431	13.3465	15.0498	9.9658	10.6584	17.3638	15.8655	17.2097	16.5089	15.2173	13.6969
233.11	196.047	233.11	233.11	11.4889	14.0945	13.8666	14.7928	13.9477	14.3125	14.1546	14.0995	13.3605	14.3323	14.0338	14.1545	13.3271	13.8408	12.3553	12.1394	14.5968	13.6365	13.9908	13.9246	13.8223	13.9496	10.8681	13.6382	11.7602	13.9879	14.4647
233.153	171.786	233.152	233.153	12.9299	15.5197	13.0978	15.4097	13.3602	14.6318	14.8579	13.9401	14.7963	14.7497	12.1348	15.0056	12.3896	12.3084	14.7672	13.9996	14.2068	12.3237	13.9117	14.8611	13.2118	12.3798	11.9918	14.6166	13.4159	14.9651	12.7982
233.153	515.16	233.152	233.153	15.1541	15.2285	13.6185	14.5015	15.1926	15.5363	15.0033	15.2941	14.4403	15.1674	14.0339	9.9658	14.9942	14.4603	14.0489	13.2325	13.0241	13.6842	13.1994	14.8234	14.6354	14.5828	11.2324	14.1697	11.2173	15.7055	9.9658
233.958	523.929	233.958	233.958	17.4463	18.8001	18.977	17.4893	17.5757	17.1446	17.2181	17.2997	17.1655	17.1798	17.5062	17.3387	17.337	17.3213	17.3739	17.4549	17.4773	17.3989	17.4956	17.3802	17.2392	16.96	17.2274	17.3566	16.998	16.9925	16.9852
233.97	55.1938	233.964	233.972	14.4152	11.7011	15.0504	14.9627	13.9352	13.9346	14.5696	14.3732	14.829	15.0385	14.0248	15.1393	14.8234	14.0742	14.5456	14.6272	14.1641	15.023	15.1677	11.6859	14.8509	15.0808	14.7817	14.9661	13.122	15.1452	14.8305
233.97	556.082	233.97	233.97	13.4181	15.7887	15.7763	15.025	15.0628	14.9524	14.8152	12.3946	14.8194	14.9557	14.8999	14.9802	14.9428	14.7264	14.802	14.8192	14.8455	14.8808	14.9415	14.7268	15.0502	14.9911	14.9998	14.9232	14.9779	14.8569	14.8912
234.092	186.93	234.089	234.1	17.4992	17.2621	16.9916	18.6086	18.6364	18.6692	15.5373	12.9783	15.8184	13.801	14.1338	14.175	15.6211	12.1715	14.3904	12.5526	13.7055	15.8605	14.265	16.1364	16.3305	15.4729	16.1444	15.8386	14.9935	11.869	14.9713
234.564	79.9472	234.562	234.567	14.313	15.8193	16.4463	16.4049	14.8949	15.8079	17.9712	17.8879	17.9009	17.6993	17.8079	17.8508	17.1892	17.1015	17.2567	18.3114	18.3836	18.4531	9.9658	12.715	8.4584	8.1821	16.3232	8.1054	10.1374	9.9658	11.2917
234.872	526.197	234.872	234.872	15.0654	16.0075	16.3157	15.1061	15.0859	14.9029	15.2773	15.3052	15.1723	15.5272	15.5559	15.3688	15.3525	15.3116	15.256	15.605	15.5351	15.6339	15.492	15.1986	15.3015	15.2495	15.1931	15.0856	14.9423	15.0282	15.0839
234.906	527.11	234.906	234.908	18.4172	19.3964	19.3815	18.6237	18.5993	18.6051	18.681	18.6576	18.6561	19.0765	19.0678	19.1055	18.7344	18.6952	18.6544	18.9501	18.9387	18.9787	18.7893	18.6909	18.734	18.6439	18.6087	18.605	18.2869	18.2841	18.2389
234.93	526.512	234.922	234.932	16.8866	17.6196	17.6601	17.1404	17.0415	16.9606	16.987	16.9438	16.9113	17.1463	17.1277	17.3293	17.0113	16.9262	16.8873	17.1051	17.2137	17.1576	17.1837	17.106	16.7095	17.049	17.042	16.881	16.8884	16.7332	16.7255
234.955	523.662	234.955	234.955	19.4616	21.0086	21.2034	19.5274	19.6616	19.4317	19.2312	19.2484	19.1685	19.4893	19.5419	19.3657	19.3565	19.1717	19.2992	19.3263	19.5189	19.3651	19.5077	19.3715	19.1807	19.2744	19.2794	19.3406	19.2063	19.1203	19.1862
234.955	12.1918	234.955	234.955	11.2231	14.6012	14.814	14.4666	14.5925	14.5504	14.9722	14.9264	14.8005	14.6956	13.6625	13.8833	14.1061	13.1056	13.9693	14.8379	14.8187	14.9555	15.372	14.5893	14.7075	12.5249	12.4749	12.5678	12.4344	11.4835	11.8796
235.068	376.98	235.061	235.072	14.4485	18.6564	18.4458	18.355	18.3764	18.2703	19.619	19.6324	19.5397	18.8609	18.9017	18.7487	15.343	15.9471	17.0914	19.2095	19.1857	18.9074	19.156	19.4826	19.2321	18.6375	18.4198	18.6931	19.3121	19.4382	19.4086
235.057	49.1277	235.055	235.061	16.9854	16.6906	16.3099	17.1437	17.1166	17.0373	18.3736	18.4493	18.3425	18.7487	18.7144	18.7301	18.3239	18.2591	18.2433	18.4361	18.5669	18.5987	16.5784	16.3199	16.1219	15.6682	15.5583	14.9871	15.1962	14.8697	15.2073
235.072	135.56	235.066	235.074	12.6877	11.411	12.9555	13.3758	13.4813	12.8737	18.3025	18.167	18.1873	18.1206	18.0229	17.9942	17.7188	17.7101	17.7353	18.2856	18.3585	18.4163	14.0701	14.132	14.2793	15.5673	15.6134	15.5245	15.5688	14.6633	14.9057
235.093	154.47	235.091	235.097	16.3224	15.2012	16.4695	16.9243	14.7197	16.9063	15.3596	15.2312	15.2381	15.5102	15.4933	15.5436	15.1059	15.1164	14.9696	15.4231	15.3771	15.3803	17.4951	17.524	17.5181	17.6049	17.5931	17.5646	17.3559	17.4257	17.3749
235.169	39.8423	235.168	235.169	17.3404	17.1694	17.1619	17.0401	17.2425	17.1405	15.4885	17.6366	14.5836	17.2859	16.1969	14.4403	17.5279	14.303	16.5938	14.7956	14.2454	14.7276	13.7253	15.6443	13.8213	17.5535	17.4266	17.3584	14.1905	13.8244	15.8114
235.18	186.716	235.177	235.18	14.5362	14.9609	14.3065	15.4989	13.9177	15.3133	14.8002	14.6319	15.0654	15.4521	15.4264	13.5011	15.1589	15.2374	15.376	15.1879	15.4636	14.6683	13.4062	15.1105	14.8185	14.6245	15.1257	14.8552	14.5643	14.7394	14.4514
235.934	476.919	235.929	235.94	7.8316	7.9881	13.6351	9.6655	13.3949	12.5343	10.9907	13.0014	10.5539	13.5896	12.3053	13.2318	13.3361	13.1584	13.2561	13.3703	13.7396	13.3747	13.4796	12.961	12.8333	12.7747	13.9633	13.1008	14.6946	15.6274	15.4793
235.96	525.468	235.959	235.96	14.2162	15.5325	16.1476	14.3016	14.6297	14.2913	14.2497	14.2113	13.8238	14.7691	14.4836	14.6822	14.1368	14.0304	14.4763	14.5153	14.4983	14.6977	14.4608	14.287	9.9658	13.7696	13.8354	14.2809	14.3196	13.9516	13.9291
235.972	438.259	235.971	235.972	17.4079	17.8976	17.4125	9.9658	18.5345	17.7626	17.9486	13.6202	18.0079	9.9658	15.3584	15.4382	13.7677	16.3954	15.8205	18.1293	17.1129	18.1388	16.6814	14.7941	18.2171	16.0678	15.8108	15.9203	15.573	17.5497	17.5123
235.967	96.9404	235.962	235.974	16.1375	16.8741	13.9998	15.3649	15.4714	16.838	16.7479	15.7862	16.7622	15.1953	16.0688	16.8744	16.7757	14.9099	13.7131	15.6461	10.8896	10.6205	14.7966	14.706	15.8797	15.8228	14.7503	16.8337	15.8354	15.0381	16.2378
236.027	50.6402	236.026	236.027	16.8416	15.9307	17.0027	16.8578	15.5301	15.3857	15.2986	14.0835	15.0569	15.5346	15.1268	15.6362	15.3412	15.6029	13.6356	15.1879	15.5871	15.1696	12.7673	15.8881	15.8417	16.0266	13.9799	14.0339	13.221	15.9103	15.37
236.027	419.765	236.026	236.027	15.4722	18.0046	15.335	16.0963	18.38	15.6863	16.9134	18.0019	17.7408	15.2731	14.7552	15.9106	14.8382	14.7537	15.0126	14.9252	15.3793	14.6988	15.03	15.3428	16.9691	9.9658	9.9658	9.9658	15.9411	15.3517	15.0149
236.062	112.822	236.059	236.064	12.9375	7.8383	14.3091	14.4518	14.4184	8.8738	14.5916	14.6647	14.7184	13.0061	7.5313	14.6037	14.6824	15.8278	14.0033	14.4754	14.7846	14.6127	9.9658	9.4076	12.8776	12.3031	12.6224	11.4482	8.3577	7.5513	9.7211
236.079	101.312	236.079	236.079	14.9505	15.8383	16.1093	16.1319	14.8559	15.7226	9.9658	9.9658	9.9658	12.356	14.9106	14.5539	11.1086	10.789	10.9021	10.8128	9.9658	12.8332	9.9658	9.9658	9.9658	9.9658	10.3907	9.9658	9.9658	9.9658	9.9658
236.119	191.69	236.119	236.119	16.1497	16.7259	16.7846	16.4888	16.649	16.5095	13.571	13.7431	9.9642	9.9658	11.5166	7.906	13.3506	12.7516	5.9737	13.7788	10.8313	7.3271	11.4117	10.999	12.8767	10.9142	3.8543	13.0535	10.6988	11.5663	13.4972
236.171	560.1	236.171	236.171	13.4439	15.1863	12.6891	15.8333	13.8391	15.7657	15.6719	13.5985	15.6928	15.7089	15.8291	15.7557	15.6883	12.4852	15.748	14.431	15.8175	15.8016	15.7059	15.7814	15.5795	15.8017	15.7751	15.7453	15.701	15.6965	15.699
236.924	477.318	236.922	236.931	15.6977	14.904	10.8646	11.9571	11.6941	14.5955	15.0893	11.9291	14.5804	14.3235	15.6858	13.0277	14.5541	15.0185	14.113	13.6657	14.7244	12.8731	13.3025	13.9729	14.2962	13.51	15.4074	14.3542	13.8692	14.8958	14.9819
236.956	523.574	236.955	236.956	18.1476	19.3716	19.443	18.1678	18.3038	18.1484	18.0216	18.0543	17.9786	18.1564	18.259	18.2238	18.0883	18.0555	17.9963	18.2223	18.2924	18.2148	18.2482	18.0407	17.898	18.0071	18.0931	18.0098	17.7771	17.7446	17.8748
237.01	529.939	237.01	237.011	12.8217	13.2672	9.9658	9.9658	12.9675	9.9658	13.6036	13.2696	13.3332	13.7643	13.5552	14.093	13.7122	13.7209	13.4652	13.8394	13.7986	13.5438	13.3158	13.2825	14.0535	13.0744	12.8997	13.5675	13.1936	12.6603	12.0784
237.09	55.8499	237.09	237.09	17.6686	17.5396	17.605	17.5456	17.4696	17.5393	18.6204	18.3968	18.2449	18.9564	18.9668	18.8408	18.56	18.6638	18.4366	18.6556	18.8067	18.7556	17.629	17.7465	17.6981	17.6964	17.673	17.374	17.2195	17.206	17.165
237.116	195.909	237.116	237.116	22.0483	22.7687	22.8697	22.5674	22.7086	22.6759	18.0145	17.8765	18.2066	17.5123	17.6547	17.769	18.1915	18.1663	18.1593	17.9012	18.1702	17.8817	17.847	17.874	17.874	18.1723	18.1235	17.7485	18.0435	17.9537	18.2584
237.184	210.36	237.184	237.185	14.5342	15.1364	14.4336	13.9085	14.643	14.6666	13.5921	13.5544	14.8098	11.0908	14.9499	13.9384	12.6297	10.8802	11.8783	14.5519	10.9751	14.3391	11.902	14.3359	14.1821	13.0836	11.1843	13.7497	12.2746	13.4404	14.1056
237.184	481.306	237.183	237.185	14.9194	14.4526	14.3311	11.0429	13.1406	13.217	14.0462	14.6312	13.6561	13.0026	12.6311	14.7241	15.1964	15.0384	15.133	13.8662	10.9564	13.8388	9.9658	13.8381	12.1836	13.7668	14.9396	13.7298	14.0903	14.0088	14.3264
237.9	525.707	237.899	237.9	15.9847	14.104	14.0095	14.2806	14.0345	14.0828	13.7438	13.4998	13.6384	14.1879	14.1665	13.7471	13.7024	13.1894	13.5296	14.0859	13.9238	14.2376	14.0494	13.2982	13.743	13.9363	13.4215	13.1289	13.6204	13.2191	13.6276
237.939	518.803	237.939	237.939	11.4609	14.8769	15.288	13.8485	13.7952	13.2644	13.6544	14.3164	13.3721	11.44	14.114	13.8999	13.9098	13.4803	11.2022	13.8776	14.0611	13.4772	13.163	13.4581	13.4728	13.6386	13.7024	13.1091	13.7229	13.8226	11.0292
237.956	525.432	237.954	237.958	14.5758	15.5052	15.6505	14.455	14.4543	14.4067	13.7838	13.8168	13.8695	13.2054	14.1703	14.2874	14.0799	14.1771	13.8872	14.1622	14.3175	13.8689	14.3752	13.8201	13.9354	13.6579	13.9681	13.4355	13.9337	13.6009	13.7343
237.972	194.564	237.967	237.979	11.3702	15.3328	17.488	16.611	13.609	14.6518	14.8974	13.731	14.1776	15.8163	15.2835	15.1615	15.8901	16.2689	14.8496	15.4149	15.1435	15.1761	14.726	14.2706	14.5628	14.7626	15.9428	14.883	15.9492	14.7515	16.9259
238.025	526.721	238.024	238.025	14.1504	16.5426	13.294	13.7906	13.8508	13.9269	13.6308	13.9433	13.696	13.8302	14.2045	14.6224	13.528	13.5019	13.5664	14.1147	14.1671	13.8722	13.5259	13.2837	14.3552	13.7427	13.6168	14.1737	13.5401	14.0329	13.3168
238.023	53.5183	238.021	238.026	16.3394	17.1018	15.142	15.5142	12.5604	14.0967	16.2048	16.1317	16.5728	17.0958	17.7137	18.0094	17.9572	17.7004	16.0129	16.6965	16.3628	17.745	16.5276	17.1551	17.3905	15.5412	16.2206	16.9056	13.5519	11.4153	16.971
238.041	321.764	238.036	238.053	11.6194	7.5717	13.3802	13.7261	13.54	9.816	14.835	14.3652	13.7721	16.297	16.1958	14.5298	14.8073	14.4087	14.6446	15.4533	15.4231	14.643	16.9451	17.0387	16.9965	17.0685	17.0279	17.0501	16.7653	16.7786	16.8043
238.067	45.1535	238.065	238.071	14.3631	18.5746	18.4639	18.699	18.7042	18.5904	15.1447	16.1864	15.1405	8.8892	11.4386	12.0031	16.435	15.2452	15.998	14.5552	15.3585	15.6673	16.9937	16.1736	15.3486	16.7958	16.4156	16.5624	16.3447	16.1729	16.1895
238.12	191.159	238.118	238.124	19.7407	19.9726	20.0522	19.7687	19.8883	19.8698	15.7321	15.8377	15.9364	15.5591	15.5124	15.2729	15.828	15.7403	15.7665	15.8225	15.8599	15.8592	16.008	15.794	15.8426	15.5009	16.2237	15.8228	16.4626	16.4592	16.3001
238.164	159.941	238.163	238.164	16.1765	16.2782	16.0606	15.9761	13.4755	15.942	15.5326	15.6155	15.6772	15.572	12.3773	15.5111	14.4541	15.3619	15.4447	15.1979	15.4624	15.3941	16.0952	15.7729	15.9972	16.0801	15.9858	16.0121	15.5904	14.8216	14.7806
238.2	430.651	238.2	238.2	13.7357	14.7321	15.3308	15.7434	15.2792	13.0066	13.9436	13.2024	15.09	14.3828	14.476	14.6709	14.0384	14.5603	13.9359	12.7574	15.2119	14.7241	15.6306	14.8577	15.3848	15.1721	15.1796	15.0933	14.9531	12.5073	14.7473
238.884	21.5318	238.884	238.884	17.4095	16.7463	17.2236	18.003	17.0167	16.689	16.7547	9.9658	9.9658	9.9658	9.9658	16.8891	9.9658	9.9658	9.9658	9.9658	9.9658	16.0141	9.9658	9.9658	9.9658	9.9658	16.7948	16.0089	16.6018	16.6656	16.7638
238.927	527.251	238.927	238.928	15.8766	16.7148	16.9211	16.9479	17.1928	17.3021	18.097	9.9658	18.1653	18.1435	18.1965	18.132	18.0127	17.8856	17.8781	18.2266	18.1735	17.9766	18.2043	18.0998	18.0635	17.99	17.4117	17.3679	17.2601	17.2694	17.309
239.068	85.5976	239.051	239.075	15.7227	10.5127	11.4615	17.7503	17.7745	17.2512	19.3101	18.3696	16.7282	18.5354	20.2674	17.8197	20.5089	19.7049	19.7617	16.2457	19.3118	20.1324	16.571	20.2618	17.1159	17.4936	15.5959	17.1087	17.2408	17.6185	17.6462
239.068	354.474	239.064	239.071	9.9658	15.0387	15.461	15.7869	11.8727	14.5499	15.5918	15.2081	14.4916	15.3686	14.5917	14.1795	9.9658	12.8324	9.9658	14.3462	9.9658	12.8419	15.3626	14.9896	15.0717	14.4087	14.4184	14.4245	14.668	15.0973	14.7894
239.897	525.06	239.897	239.897	15.878	14.6111	11.0471	13.617	14.2608	13.8385	13.5349	13.3128	13.1026	13.5431	14.14	14.0841	13.9572	13.32	11.4026	13.7074	13.6243	13.6548	14.1635	13.4009	13.4176	13.7024	13.0507	13.4102	13.3162	13.4856	13.3062
239.935	513.724	239.934	239.935	17.6682	19.4752	19.6547	17.9767	18.0891	17.8292	17.2487	17.3037	17.9756	17.529	18.0857	17.6003	17.7241	17.5938	17.7154	17.9575	17.86	17.9331	17.6055	17.6463	17.1869	17.2932	17.3726	17.3636	17.5138	17.3512	17.534
240.181	98.1689	240.178	240.182	17.1304	17.1958	17.9411	14.988	15.0695	17.2672	17.655	17.685	17.5662	17.9383	16.3706	16.4414	16.7719	17.7376	17.8083	15.8858	16.2459	16.5187	17.6777	17.9123	17.1091	17.7368	16.9593	16.794	17.2946	16.561	16.4285
240.179	500.102	240.179	240.179	9.9658	17.071	16.4732	17.153	14.6993	16.4189	16.5913	16.5598	16.8878	16.814	16.8721	16.9923	14.2683	17.8815	16.4369	15.966	15.279	15.3496	13.9849	14.2049	15.4552	15.4366	17.8324	17.5563	16.2036	15.8248	15.9527
240.23	79.4585	240.227	240.232	14.5964	14.0872	14.368	15.683	14.6201	13.6501	9.9658	13.2756	9.9658	9.9658	13.8245	14.2721	12.9932	13.5575	9.9658	14.4085	13.6662	14.3347	13.7071	12.9758	11.2397	11.0636	14.9539	10.1781	13.3747	13.7301	14.3222
240.949	526.797	240.948	240.949	13.5264	14.6336	14.9154	14.1564	13.9292	13.7963	13.858	13.692	13.6675	14.3648	12.8361	9.9658	13.8495	14.2384	14.0867	14.0797	13.99	13.9995	14.534	13.9592	9.9658	14.3672	13.8816	9.9658	13.9255	13.8993	13.9055
241.008	93.2314	241.004	241.01	16.2168	16.509	15.9474	17.3141	16.4015	17.1667	15.1819	15.0995	15.0747	15.8127	15.7333	15.8442	15.0866	15.158	15.0651	15.5903	15.6551	15.6231	9.9658	9.9658	9.9658	9.9658	9.9658	9.9658	9.9658	9.9658	9.9658
241.03	57.5896	241.03	241.03	18.0337	18.6483	18.6768	19.3292	19.5225	19.0715	18.4171	20.1356	19.9227	21.2664	21.08	18.863	18.1282	18.1032	20.2557	18.583	20.439	20.4746	20.9201	18.0101	18.1745	21.2637	21.0213	18.4351	20.85	20.6882	20.7917
241.056	166.622	241.056	241.056	14.9787	16.2391	15.5143	15.683	15.6219	15.6366	9.9658	9.9658	9.9658	9.9658	9.9658	9.9658	9.9658	9.9658	9.9658	9.9658	9.9658	9.9658	9.9658	9.9658	9.9658	9.9658	9.9658	9.9658	9.9658	9.9658	9.9658
241.056	357.031	241.056	241.056	13.8422	14.5432	11.7011	13.8402	14.9104	14.8295	9.9658	9.9658	9.9658	9.9658	9.9658	9.9658	9.9658	9.9658	9.9658	9.9658	9.9658	9.9658	9.9658	9.9658	9.9658	9.9658	9.9658	9.9658	9.9658	9.9658	9.9658
241.895	514.03	241.893	241.897	14.6545	13.6214	14.2223	12.9065	9.3274	13.335	12.2448	13.4531	9.9658	9.9658	12.4494	9.9658	9.9658	9.9658	12.1906	9.9658	9.9658	11.3085	13.6688	9.9658	14.8818	9.9658	9.9658	9.9658	9.9658	14.4658	9.9658
241.944	526.49	241.94	241.946	13.1828	14.5593	14.3888	12.9802	13.4756	13.2463	12.9809	13.0475	12.4706	13.8334	13.5015	13.4552	13.5752	13.1511	13.1811	13.7489	13.6999	13.6105	13.0112	12.1531	9.9658	13.795	13.8948	12.5095	14.2042	9.9658	14.6201
242.012	170.446	242.008	242.015	11.4796	12.1256	13.333	14.1054	13.9711	14.7208	9.9658	9.9658	9.9658	9.9658	7.4488	9.9658	9.9658	9.9658	9.9658	9.6758	12.8395	9.9658	14.5541	9.1565	14.684	14.5582	14.6411	14.653	14.0151	14.0153	14.2942
242.033	61.3466	242.032	242.034	19.7372	19.7888	18.1865	16.86	19.2018	19.2756	21.441	21.0795	19.0375	21.234	21.2027	21.192	18.9544	21.6102	21.1461	21.3183	18.8428	21.1889	19.6579	18.794	19.8352	22.121	19.346	18.8663	21.4611	21.6155	22.2053
242.065	122.858	242.064	242.065	13.5786	14.279	15.4336	15.8204	14.8299	14.0546	14.8161	14.659	14.6751	14.4781	14.3923	14.4392	14.2958	14.2558	14.1928	14.6569	14.6345	14.6119	13.9458	14.6337	14.5308	14.6004	14.5634	14.0327	13.2165	12.5023	13.4004
242.283	464.688	242.283	242.283	22.2813	22.556	23.2688	23.2509	23.2504	18.7388	23.1373	23.2257	23.2116	23.2271	21.0889	9.9658	23.251	19.9597	23.3021	20.4416	21.7883	23.1182	21.1013	23.166	23.1537	20.494	21.9019	20.1968	23.2043	23.2071	23.2019
242.925	47.6805	242.924	242.925	20.8252	20.7999	20.8153	21.3919	21.3214	21.2446	22.5384	22.5441	22.5111	22.907	22.9521	22.9333	22.5451	22.5766	22.5228	22.743	23.7539	22.7731	23.8498	23.8801	23.8696	23.9207	23.8987	23.8891	23.7935	23.7555	23.7472
242.949	524.459	242.947	242.95	14.4446	16.9599	16.8911	13.195	14.5341	13.501	9.9658	9.9658	9.9658	9.9658	9.9658	9.9658	9.9658	9.9658	9.9658	9.9658	9.9658	9.9658	9.9658	9.9658	9.9658	9.9658	9.9658	9.9658	9.9658	9.9658	9.9658
243.017	79.2611	243.014	243.02	16.6356	16.51	15.9443	13.2191	9.9658	13.8162	9.9658	14.3846	14.5713	9.9658	10.8961	10.9135	14.8427	14.7879	14.7772	9.9658	14.467	14.3304	9.1901	13.5845	12.3371	12.9635	8.8681	9.9658	13.293	13.2864	9.1973
243.121	53.0388	243.117	243.126	16.361	17.9027	18.456	17.9689	17.2009	17.4246	16.5574	16.9805	16.9944	17.2553	17.1505	17.1342	17.163	16.9628	17.0376	16.8668	16.89	16.9856	16.9349	16.7834	16.8445	16.9803	16.7982	17.1738	17.0985	17.0948	17.1626
244.189	91.9995	244.189	244.189	14.2547	15.3148	14.0116	13.396	13.9423	14.7809	14.0474	13.9726	14.0121	14.2947	14.0407	14.7644	14.2433	14.1347	14.1035	14.8014	14.7067	14.6463	13.9942	14.5495	14.15	14.4029	14.2316	15.2355	14.4581	14.3426	14.2284
244.998	165.101	244.993	244.999	15.3913	13.4079	12.2911	9.9658	14.3532	13.7234	13.8717	14.0198	13.7332	14.3739	14.4042	13.8584	13.851	13.873	13.8897	14.187	14.1042	13.9448	14.0665	13.6701	13.5356	13.7683	13.7474	13.6034	13.8278	13.7139	13.9011
245.013	47.8612	245.01	245.018	16.925	15.116	14.1006	14.0485	13.973	15.2741	14.4301	14.6779	15.3941	15.7794	16.5954	14.0968	15.4464	14.7277	15.4287	15.2313	15.4268	15.3635	15.6618	15.246	14.9023	15.4289	15.1816	15.1365	14.8319	14.1984	15.2116
245.048	52.3995	245.048	245.049	18.2974	18.4614	18.4216	18.0766	17.8924	18.1301	16.0809	16.3182	15.6565	16.4541	16.6019	16.3448	16.1274	16.0396	16.2879	16.4811	15.9936	16.3126	16.7425	16.63	16.8822	16.7493	16.7593	16.9178	16.9108	16.3535	16.8088
245.096	60.0521	245.093	245.099	17.4935	17.4394	13.9859	15.7169	17.2343	16.3377	16.842	16.927	17.1307	17.4697	17.5331	17.4147	17.0949	17.0379	16.968	17.418	17.4486	17.0509	17.0176	17.2275	17.1286	16.903	17.1484	17.0224	16.9559	17.003	17.0356
245.876	527.523	245.873	245.876	12.8969	14.2525	13.9137	13.2628	13.4482	12.745	13.2544	13.3003	13.1536	13.7522	14.028	13.7458	13.5389	13.466	13.3309	13.8359	13.6394	13.681	13.3487	12.9859	13.1739	12.6831	13.1883	12.9327	12.6058	12.8123	12.8317
246.017	204.904	246.011	246.018	14.1197	15.4982	14.7322	14.9036	14.8341	14.2157	15.7447	15.6626	15.6092	15.6585	15.6809	13.0842	15.7091	15.7624	15.7282	15.5719	15.8216	15.815	15.6005	15.3192	15.6016	15.6263	16.1061	15.6212	15.6558	15.3606	15.6867
246.041	74.1228	246.037	246.042	17.6339	17.8464	17.5049	17.4094	17.9398	17.0157	13.9515	14.2151	14.1398	15.1349	15.0644	14.8359	14.2271	14.3123	13.9505	14.7894	14.4422	14.4601	14.1486	14.1759	14.3724	14.1059	13.8715	13.9329	13.5079	14.5819	13.6988
246.08	92.9381	246.08	246.08	14.6563	15.0656	14.3241	14.7647	15.5793	15.606	10.5317	9.5224	10.5628	13.3063	12.9455	9.9658	12.0458	10.5596	11.7149	11.426	9.9658	9.5631	7.8413	7.5873	11.8975	9.9658	9.9658	11.9835	9.9658	11.2868	9.9658
246.096	91.1832	246.096	246.096	12.1032	15.0949	13.372	14.1203	15.5739	14.5672	15.5108	15.6332	15.8674	15.6928	16.3668	16.1356	15.5917	15.583	15.7339	15.8379	16.139	16.3568	15.9114	16.0091	15.5883	15.5129	15.7769	15.7378	14.8689	14.915	14.3195
246.097	553.819	246.096	246.098	14.3306	14.7868	14.967	14.3779	14.1854	14.5718	14.1379	9.9658	11.9732	13.0555	12.449	8.3163	12.9087	7.7621	13.8294	13.6977	14.0636	7.538	7.9456	11.6493	9.9658	12.5353	7.4879	8.2773	12.6085	12.2715	9.9658
246.919	526.401	246.917	246.924	11.2734	16.2717	16.5316	13.2721	12.1823	14.5752	13.6942	12.7207	13.9388	13.7579	13.3331	13.5645	13.313	12.8526	13.2383	12.8621	13.2985	13.3481	12.8839	13.3397	14.2087	14.1665	12.8452	9.9658	12.8946	14.5769	13.0111
247.01	142.74	247.009	247.015	13.8379	14.324	14.065	13.9952	15.4546	14.9635	14.9157	15.599	14.2725	15.2277	14.639	14.1822	15.7033	13.913	14.9184	15.9542	16.1972	15.7322	13.6973	14.4076	14.7639	15.7101	16.1904	14.6306	15.9205	15.884	14.6365
247.029	87.1736	247.028	247.03	15.7159	13.5646	15.9952	16.9061	14.5129	13.6871	10.2048	11.109	9.5851	9.9658	11.1518	9.877	11.8267	10.4214	9.1654	10.6923	10.0371	9.3326	11.1539	10.1579	7.1264	10.4158	15.5012	9.2554	10.5975	14.3313	9.9658
247.102	184.98	247.1	247.105	13.8322	14.4111	13.6802	14.4168	14.9343	14.6809	12.4758	13.7339	10.9296	13.5859	12.7356	12.6163	13.0313	11.5756	10.9725	11.6458	11.9162	11.6096	12.7727	13.2158	11.4279	11.8123	11.3826	13.4057	11.5935	10.0493	8.8496
247.127	73.5862	247.122	247.128	16.7804	16.7036	16.9369	16.8567	17.1674	16.839	15.9442	14.3531	15.2223	15.5721	15.5863	15.4856	14.3985	15.5318	15.8739	14.84	14.9607	15.8367	17.0152	17.4318	17.309	16.9831	17.2076	17.0224	17.4092	17.4055	17.4086
247.942	470.338	247.942	247.943	16.5641	17.9901	14.4861	9.9658	16.176	9.9658	16.6194	13.3781	16.7194	12.8584	9.9658	14.8659	15.1027	16.0405	14.5586	18.002	18.0168	17.4971	18.0461	18.0163	17.9573	14.847	15.9324	15.7821	14.3026	13.9921	13.4653
247.942	27.8112	247.942	247.942	14.7617	14.9637	14.5662	14.1557	14.6549	14.6345	13.9979	14.3119	13.8248	14.5078	14.0372	14.5746	13.9875	13.6285	13.9113	12.8333	14.5686	13.9322	14.2236	13.8966	14.2766	13.8941	13.5011	14.7295	14.7777	13.9615	14.3157
248.058	156.532	248.057	248.059	14.8557	16.3424	15.5512	16.8243	14.6943	17.5507	16.4608	16.0996	16.6658	17.4904	17.2538	17.0743	15.9012	15.9092	16.3725	16.6189	17.3696	16.7685	16.015	16.3758	16.8415	16.7603	16.3825	16.1296	16.4314	16.9617	16.2195
248.058	504.44	248.057	248.059	15.0564	14.4414	13.0167	14.5031	13.4785	11.3423	14.0495	11.0931	14.4873	11.2546	12.1666	13.2648	11.182	11.1208	13.8518	12.555	13.6731	12.716	10.6215	14.1227	13.0854	14.359	14.4724	14.951	12.5597	12.218	13.8953
248.09	125.217	248.085	248.095	12.9564	9.9332	13.126	12.4803	15.0692	10.8312	14.8476	11.705	11.617	12.5112	14.4565	13.3734	11.1537	14.3809	14.212	15.2163	14.8134	14.3497	15.1174	15.4973	15.6332	16.0357	15.533	15.1452	16.0558	15.5723	14.7797
248.884	527.264	248.884	248.884	13.699	14.9471	15.1434	14.2916	14.3207	13.9525	14.2705	14.3299	14.3185	14.9104	14.566	14.7035	14.4209	14.3225	14.4115	14.6034	14.6678	14.7218	14.4085	14.3007	14.3012	14.0954	14.3051	14.0386	13.7719	13.8809	13.7361
249.057	146.638	249.052	249.064	14.1209	14.7244	15.1401	15.179	15.0664	15.1673	16.1397	15.9929	16.1546	16.3017	16.3151	16.2985	15.8901	16.1736	15.9014	16.382	16.168	17.786	15.2329	15.2368	15.8306	16.9257	15.7067	15.4484	15.5764	15.617	15.5909
249.07	129.192	249.07	249.071	15.8217	16.1456	15.8759	16.4628	16.65	16.3955	16.8141	16.7498	16.8301	16.7891	16.7428	16.6305	16.5336	16.4847	16.4651	16.9428	17.0637	16.8354	17.9839	18.0499	18.0668	18.3573	18.3307	18.3141	18.3471	18.3268	18.3383
249.08	301.778	249.079	249.08	15.2171	16.0669	15.883	14.6286	14.9392	15.2678	9.9658	9.9658	9.9658	9.9658	9.9658	9.9658	9.9658	9.9658	9.9658	9.9658	9.9658	10.8484	9.9658	7.0237	9.9658	5.3706	8.2344	9.9658	9.9658	9.9658	9.9658
249.871	527.701	249.871	249.872	11.5611	13.5921	14.1233	14.5243	14.875	15.0826	15.5432	15.463	15.6024	15.5171	15.6331	15.6352	15.4332	15.4095	15.4398	15.6726	15.6495	15.7962	15.6633	15.4297	15.5824	15.3771	15.519	15.4318	15.1814	15.2109	15.1283
249.882	527.024	249.881	249.883	14.6829	15.699	15.8721	15.1488	14.9562	15.0154	15.1079	15.1207	15.0208	15.5562	15.5389	15.4364	15.2169	15.2358	15.0911	15.5088	15.3397	15.4176	15.2252	15.1806	15.2475	15.1847	14.9424	14.8855	14.7054	14.7716	14.7803
249.937	499.526	249.935	249.941	14.7096	15.5967	14.679	13.871	13.0108	13.615	14.7113	15.323	14.0952	14.4719	14.6902	14.9116	15.8945	15.7962	15.2377	14.1861	11.0525	14.4092	13.8908	13.9876	13.1522	15.1511	14.8028	13.4383	15.4045	15.2259	14.9712
249.938	21.7674	249.937	249.938	13.4869	13.4954	14.1783	13.4247	14.0605	13.4254	14.4553	13.9324	14.2327	13.5511	13.9451	13.9413	11.749	11.2718	14.042	11.6478	14.0371	13.9893	13.9017	13.7195	13.8908	13.7052	13.7665	13.4885	13.5263	14.026	11.3373
250.032	58.3635	250.032	250.032	17.8377	17.2697	17.1681	12.8873	18.0487	13.9909	17.0333	17.0997	15.6638	13.8368	12.5575	17.1518	16.8635	16.6555	17.3504	16.6442	16.9233	16.5096	17.3649	17.22	14.6046	16.2722	15.5655	16.5963	17.1508	16.9973	16.7016
250.037	207.238	250.036	250.038	14.8048	16.2117	16.1348	16.2504	17.1633	16.4833	15.0335	16.3519	15.1924	16.9797	15.7468	16.1078	15.6779	16.6706	15.8024	16.5789	16.1995	14.8101	16.2733	15.0996	15.821	16.2153	16.7109	16.0092	16.3393	16.1717	13.8265
250.037	536.163	250.036	250.038	14.1261	14.2879	14.0586	14.6977	14.3484	13.9899	13.7161	15.2568	13.9306	13.8841	15.1017	13.994	12.8673	10.5921	9.3302	14.1351	14.7128	14.6426	14.3109	14.7172	13.916	13.9654	15.5152	15.1539	13.8734	13.7361	14.0646
250.048	164.972	250.048	250.048	13.4746	14.4654	14.4708	14.8214	14.635	14.7974	13.6325	13.4147	13.7574	14.7785	14.6459	14.6261	13.5146	14.0776	13.2344	14.2592	14.1962	14.1278	14.1905	14.2392	14.5124	14.3958	14.3618	14.2868	13.6535	13.7654	13.7014
250.071	133.928	250.066	250.074	15.0768	15.5514	15.53	15.5065	15.0965	15.455	12.6028	12.7267	13.3701	13.9335	13.8236	13.7586	12.574	12.1406	12.4475	13.0892	14.1833	13.4319	14.3649	14.4156	14.2254	14.662	14.5163	14.6437	14.5983	14.515	14.5967
250.091	64.0991	250.09	250.092	17.0885	16.977	17.3298	17.7769	17.6392	17.6977	17.819	18.2114	17.2438	19.1473	18.0905	17.6971	17.4276	18.3021	17.3848	18.4939	17.3768	18.8219	18.2827	18.4108	18.313	18.2255	17.6997	18.1596	17.7628	17.7562	16.914
250.092	355.877	250.092	250.093	12.3744	14.4002	13.4919	13.981	13.5623	14.0152	14.0037	14.1602	14.1808	13.8637	14.4289	14.2484	13.5614	13.4898	13.7591	14.1141	14.3512	14.4213	14.0522	13.9104	13.8733	14.2724	14.3275	14.3714	14.2023	14.2691	14.1356
250.879	527.131	250.878	250.88	17.9869	19.0852	19.1611	18.4675	18.4987	18.4495	18.5188	18.4944	18.5252	19.0474	18.9789	19.0432	18.5904	18.5981	18.5179	18.8167	18.8158	18.8773	18.6074	18.5959	18.6152	18.5336	18.4581	18.4404	18.131	18.1519	18.1023
251.041	153.402	251.033	251.048	12.1619	15.6814	16.1239	16.0682	15.4557	16.1889	12.6427	17.8242	17.7311	15.3301	15.1325	16.2685	17.5082	17.6242	17.3065	13.0242	14.1948	14.6881	14.6318	13.13	14.4074	12.6594	14.8733	13.0234	12.7552	12.0373	14.3727
251.046	513.114	251.044	251.047	12.4764	9.9658	14.8958	14.546	16.3597	14.6255	15.3671	13.8441	13.1488	12.3604	12.9264	9.9658	9.4831	14.4649	14.7582	14.6833	13.4094	14.9971	14.7846	14.0665	13.927	13.7709	13.4083	14.2079	9.9658	13.6014	14.7883
251.068	337.831	251.065	251.069	16.283	16.6988	16.7078	17.1977	17.226	17.2787	12.959	13.6616	14.9617	14.144	13.9557	15.1846	14.0312	14.8525	14.2117	14.5688	12.8987	14.5938	12.9243	14.3577	12.9664	14.8199	12.0761	14.1988	14.4934	14.7203	12.832
251.07	143.436	251.065	251.075	18.5171	18.648	18.7016	18.9586	18.9235	18.9697	16.3988	16.3554	15.7958	16.1216	16.0635	15.983	15.9531	15.9425	15.698	16.5982	16.5759	16.5047	15.9962	13.1102	14.6739	15.0106	15.9951	14.7028	15.552	14.9581	15.4196
251.096	334.101	251.095	251.098	14.7342	13.4044	13.2306	13.3124	11.9498	12.4317	13.4566	14.3912	8.2632	9.9658	8.3854	8.4037	13.4417	9.9658	7.9437	15.107	8.091	13.7597	8.323	14.386	14.4315	10.7358	9.9658	6.799	9.9658	9.4698	9.9658
251.129	192.99	251.124	251.132	18.0079	18.9534	18.8518	18.7754	18.8581	18.7637	15.8315	15.6948	15.3671	15.7803	15.8285	15.2263	15.8681	15.9924	15.7427	15.6238	15.822	14.8302	15.7042	15.8238	15.1698	15.0766	16.1896	15.3435	15.5086	16.0159	15.6097
252.016	193.875	252.016	252.017	14.0345	14.2097	16.2799	15.7703	14.8181	16.3814	15.4108	15.2209	14.0874	16.9131	14.1441	14.313	15.0721	14.4978	16.0821	13.9021	14.9872	15.6876	11.2391	13.5735	16.3009	13.9187	13.7321	13.6588	15.1781	16.0342	15.3179
252.016	525.995	252.016	252.017	14.2073	13.7292	15.036	14.9432	14.4303	14.5428	14.6018	13.2603	14.8838	15.5312	14.0005	14.2853	14.13	11.5582	14.2374	15.5353	14.5625	14.3505	15.3198	13.635	14.9126	14.1945	10.9238	14.5699	13.7888	12.9644	12.0531
252.072	151.426	252.072	252.072	14.4864	15.5479	15.7585	14.9164	15.986	14.9609	15.0381	14.9515	14.8041	13.7476	13.7418	13.5372	14.5205	14.4412	14.4858	14.8853	14.7521	14.7793	13.6187	13.5119	13.7767	14.2826	14.0827	14.0513	14.3315	14.1209	14.1967
252.072	287.284	252.072	252.073	13.3838	14.3467	13.7642	14.0078	14.2639	14.3628	11.7491	11.7628	12.3213	14.0581	13.0348	13.1555	14.1488	10.8661	12.5872	13.6119	12.9625	12.9357	14.0989	14.0347	14.1036	14.2282	13.9853	13.9848	14.003	13.9057	13.9698
252.106	60.8853	252.106	252.106	17.6984	17.1648	17.3257	17.233	17.3496	17.1133	14.7544	15.3586	15.1847	13.6805	14.6823	11.8675	15.0513	14.8656	15.1946	13.8134	14.7211	13.6222	15.8997	15.9075	16.162	15.7279	16.0461	17.0675	16.1982	13.6557	15.005
252.143	128.005	252.143	252.144	17.5552	16.9879	16.414	16.4675	17.0772	17.1861	16.8094	16.9089	16.4515	16.5883	16.8609	15.9976	16.5763	16.6553	16.7561	16.6264	16.8428	16.6489	16.9059	17.049	16.1053	17.0987	15.5451	15.7189	16.728	16.428	16.786
252.152	60.7985	252.149	252.154	17.3016	17.0287	17.3682	17.7346	16.7627	16.996	12.9522	14.6633	15.1831	15.4288	11.9163	15.399	15.4257	14.7149	14.5802	13.7195	14.822	14.4082	15.0335	14.6345	14.5668	13.2697	13.3582	13.0054	14.3966	15.9351	13.2073
252.216	476.82	252.215	252.217	15.3187	14.8921	14.5008	14.8786	13.827	14.4889	14.7808	14.0453	14.8908	14.6857	14.7471	15.1054	11.9471	12.0102	13.972	14.1447	13.6901	13.8932	14.455	14.3165	14.0413	14.9983	15.1221	15.3683	14.192	14.6037	14.663
252.267	107.029	252.267	252.268	15.0711	15.8124	15.2481	15.2623	15.3489	14.909	15.7504	15.6112	15.7646	15.5493	15.7327	15.7766	15.4734	15.4473	15.3648	15.896	15.9493	15.8795	15.056	15.003	15.169	15.3155	15.342	15.3061	15.2401	15.2395	15.2572
252.88	527.029	252.88	252.88	14.2715	14.8617	14.8585	14.3806	14.637	14.3672	14.4951	14.5895	14.4703	15.1208	14.9114	14.9099	14.6239	14.6594	14.5801	14.85	14.8463	15.0621	14.7643	14.5623	14.9047	14.5235	14.5723	14.3168	14.2924	14.2144	14.022
253.085	169.559	253.083	253.085	17.7585	17.9563	18.1124	18.5085	18.5244	18.5035	18.3791	18.3717	18.3644	19.4542	19.4854	19.4286	18.4039	18.2762	18.3395	18.8656	18.8616	18.8793	17.3727	17.296	17.4058	16.1686	16.9839	16.9486	16.5611	16.0315	16.5329
253.143	165.789	253.14	253.146	11.1025	13.9518	14.5378	14.497	13.443	15.9548	14.3215	12.5635	14.8248	13.9041	12.9368	13.6294	13.3602	10.8966	13.247	13.9225	14.2351	12.4168	12.9953	13.3936	15.3513	14.294	11.4312	14.3951	11.045	9.9658	12.4304
254.087	162.302	254.087	254.087	12.7541	13.0974	14.3512	13.626	13.7235	13.2227	14.4279	14.5437	13.5546	14.5219	15.6634	15.5807	13.3397	13.7568	13.7417	14.0095	13.978	13.9212	12.6351	12.7645	12.4454	11.9332	12.2935	12.367	11.286	11.5417	11.6598
255.028	165.636	255.028	255.028	13.7008	9.9658	9.9658	14.0131	14.6547	14.3061	13.6432	13.5576	13.7773	14.4232	14.3478	13.7248	13.7392	14.0387	13.6772	14.0152	14.1284	13.8305	14.2328	13.601	13.7529	14.0746	14.2809	13.8734	13.9774	13.956	14.0056
255.043	55.8853	255.034	255.048	16.4432	14.3822	14.1087	15.4991	15.2563	15.662	13.719	14.2164	14.2821	13.9413	15.2124	14.0882	14.1157	13.5388	14.8987	13.779	14.3653	12.4749	13.4709	14.6462	13.7906	14.5805	14.1322	14.3106	14.2723	14.9124	16.0985
255.063	498.959	255.063	255.064	13.4532	13.6615	13.8896	13.9456	14.1944	14.6482	14.5111	14.5292	14.4778	14.25	14.2164	14.267	14.2327	14.1407	14.187	14.5984	14.5255	14.7284	16.8037	16.8241	16.759	17.2097	17.2441	17.2237	17.4051	17.4172	17.43
255.065	85.3624	255.065	255.065	16.5723	16.638	16.5841	17.0816	16.9899	16.5523	16.6457	16.6783	15.2773	14.5313	17.0204	10.9791	16.5069	16.7176	16.3413	16.2019	17.593	14.2428	9.9658	14.0937	13.2004	12.9251	13.2785	14.0094	13.9554	14.0082	13.5853
255.1	66.7486	255.099	255.1	18.1798	18.3788	18.4618	18.8091	18.8721	18.8603	20.6521	20.6132	20.5912	21.7779	21.7589	20.6693	20.6931	20.63	19.624	20.1172	20.0582	21.2151	18.0138	18.0483	18.0383	17.5339	17.5227	17.524	17.3608	17.3158	17.3759
255.156	56.1966	255.154	255.157	15.4055	9.9658	16.6152	16.0554	16.2603	17.2683	16.0578	16.5308	16.7321	15.6325	15.0254	16.8135	16.8743	16.4721	16.1545	15.7468	16.5895	16.8896	16.69	16.567	16.9267	16.625	16.9676	16.7809	16.6063	16.5878	17.0155
255.156	451.441	255.154	255.156	14.2388	15.1549	16.885	14.7782	15.0961	17.0566	12.7847	13.6481	11.8622	14.0666	14.076	13.9079	11.0935	9.9582	11.902	12.0831	10.9982	13.0159	12.225	11.7648	14.0919	10.1301	14.0576	10.8844	13.528	13.5642	13.4817
255.937	25.6937	255.937	255.94	16.9055	16.757	16.7207	17.8402	16.7122	14.7614	16.3082	16.4426	16.2909	16.4074	16.8931	16.636	16.4472	15.9092	16.443	16.6361	16.3736	16.3023	15.6599	16.0777	15.8523	16.1231	16.0172	15.9822	16.4339	16.3264	15.7827
256.889	523.728	256.888	256.889	14.3414	10.9157	14.1429	14.2148	14.38	14.0144	14.2107	14.4621	13.7842	14.4083	14.7974	14.406	14.3572	14.3875	14.5546	14.4812	14.6462	14.8401	14.8464	14.1792	13.9541	13.9542	14.3761	13.9171	14.4486	14.3784	14.3044
256.928	517.363	256.927	256.93	15.2	14.0111	14.1782	15.4025	15.8873	15.2635	14.2789	15.2372	14.9521	15.0268	15.1622	14.7552	10.8572	15.6537	15.5077	14.8593	15.4381	15.394	15.3815	15.671	15.052	15.0639	15.646	14.1056	15.4819	14.2843	15.6214
257.054	100.587	257.053	257.056	17.3134	17.4478	17.1942	17.1707	16.8974	17.7795	17.4109	17.6105	17.3073	18.0919	17.7866	17.8556	17.5411	17.6004	17.491	17.6557	17.5228	17.4933	12.2002	12.6087	13.9632	13.5775	13.0029	11.4749	14.0859	14.1462	14.0872
257.075	146.345	257.07	257.079	15.2694	14.4407	15.9843	15.9922	15.7831	15.9769	16.162	15.992	15.9903	15.877	16.0342	15.9297	16.1219	16.7681	16.6429	16.4135	16.3075	16.3462	14.8237	14.7938	14.7804	14.8526	14.7488	14.7533	15.3235	15.2902	15.235
257.098	271.216	257.095	257.1	15.0631	15.0073	16.9076	16.9105	17.3207	16.413	14.8318	14.1567	13.5651	16.6768	14.7844	16.3156	14.7007	14.7708	14.623	15.2306	15.805	14.9444	16.4587	17.4981	11.1073	15.0449	14.3019	13.5162	9.8088	15.0406	9.8924
257.135	60.5592	257.134	257.136	16.5592	16.8355	16.7248	16.6577	15.6558	16.603	16.8323	16.7274	16.3163	17.3236	16.6346	16.9784	16.4345	17.061	16.7658	16.7443	16.4637	17.0943	17.0693	16.9193	16.5391	16.9217	16.7915	16.6489	16.9132	17.0222	16.9735
257.922	528.641	257.922	257.922	15.3077	16.5375	16.7273	15.6687	15.6048	15.5881	15.2172	15.2872	15.1554	15.7238	15.6896	15.4665	15.2398	15.2493	15.2841	15.684	15.6689	15.5153	15.5124	15.2762	15.2737	15.1384	15.1709	15.0466	14.9089	14.8113	14.838
257.933	26.7223	257.933	257.933	15.164	15.4334	14.251	16.3106	15.7892	15.6975	13.4711	15.3122	15.1176	15.5897	15.4229	15.7778	15.7206	15.4855	15.5942	15.2648	15.5793	15.5563	15.5289	15.5087	15.6723	15.7081	15.6355	15.6954	15.3031	15.5025	15.8667
257.948	101.209	257.947	257.949	13.6599	12.3207	8.5635	9.9658	12.0837	9.9658	13.1715	12.9285	13.2819	13.8512	13.989	13.7718	13.229	13.7305	13.8776	12.9725	13.872	13.3029	14.4889	13.5987	14.0592	13.6655	14.2475	13.7128	13.9347	13.8859	14.0091
258.109	58.0736	258.109	258.109	20.2917	20.1834	20.2689	20.2683	20.3626	20.3636	21.6755	21.6998	22.7831	21.3924	22.5298	21.3938	19.5149	22.6384	22.5703	22.7752	21.6524	21.824	23.0221	21.9825	22.0356	23.2511	22.0103	22.0374	23.0014	22.1074	22.0219
258.168	52.5003	258.168	258.168	13.3272	13.0964	13.4119	11.2306	12.6536	13.0232	12.2956	12.6246	13.439	13.391	12.6779	12.7042	12.5908	12.5788	15.3666	14.2265	13.0936	15.3132	13.0735	13.1268	13.95	12.9877	13.3437	15.5473	12.9954	14.7635	12.9379
258.169	267.295	258.168	258.17	14.5554	14.2006	14.7684	13.9973	14.2148	15.2509	16.0276	16.5305	9.9658	14.7997	14.8156	14.6088	15.7954	15.876	9.9658	14.3191	14.5431	14.8211	14.123	16.0409	14.1497	15.8857	14.05	15.8114	15.248	9.9658	16.168
259.091	163.874	259.091	259.091	18.2834	18.3632	18.4892	19.2653	19.1661	19.2373	18.7399	18.737	18.6009	20.2308	20.1101	20.1946	18.4855	18.524	18.3072	19.3408	19.3004	19.2013	19.4226	19.4444	19.4693	19.2629	19.3697	19.4126	18.6317	18.5876	18.8453
259.114	54.9714	259.111	259.121	16.3352	17.1331	16.2934	17.2501	16.9587	16.4045	18.5314	18.2477	18.3381	18.7391	17.6612	17.6065	18.1057	18.0958	17.7747	11.3853	18.882	18.2245	18.4076	18.9042	18.619	18.5817	15.6127	18.6929	18.1716	18.619	18.647
259.151	46.7201	259.149	259.151	18.4634	16.7972	18.7419	18.4966	18.6191	18.5722	19.5303	19.4377	19.5154	19.8699	19.9163	19.25	20.0811	19.9112	19.724	19.7156	19.4266	19.6322	19.4942	19.0411	18.9059	19.1449	19.7463	19.1215	19.538	19.6433	17.3116
259.959	526.35	259.955	259.966	16.2419	17.5444	17.5065	16.4995	16.8025	16.6452	16.1061	16.1669	16.1021	16.4656	16.5267	16.5467	16.3775	16.1574	16.2531	16.4237	16.7104	16.4674	16.4932	16.1255	16.0834	15.9026	16.2846	16.0956	16.2247	15.8583	15.9513
260.052	509.338	260.052	260.052	14.3463	14.4886	14.627	14.1178	14.1941	14.2097	14.7243	14.8088	14.7154	14.3331	14.4019	14.2007	14.3841	14.42	14.4726	14.7606	14.7506	14.6318	15.2984	15.1397	15.2562	15.2698	15.3272	15.2005	15.3068	15.1794	15.1819
260.061	47.3488	260.061	260.061	22.7994	22.8573	22.7831	22.6823	22.8426	22.8812	19.5462	19.541	19.5813	19.1916	19.1039	18.9993	19.5744	19.6037	19.4645	19.4313	19.4196	19.428	19.262	19.3108	19.2964	19.3426	19.3064	19.2767	19.5782	19.5126	19.4945
260.073	212.617	260.069	260.077	14.1719	11.6237	14.8426	10.7024	15.3392	10.5865	15.2481	15.1902	11.2713	16.4241	16.2278	15.8676	10.7713	14.9687	14.7137	15.657	15.2181	15.085	16.0554	16.0177	16.087	16.1433	16.0992	16.023	15.7786	15.8125	15.8162
260.094	157.264	260.094	260.096	14.7259	14.8482	15.0704	16.7496	16.7852	15.722	14.8759	15.0833	15.0209	16.8357	16.6542	16.7585	15.0762	15.0044	14.9071	15.7916	15.888	15.7613	15.9004	15.9039	16.0002	15.711	15.8822	15.7787	15.0281	15.0332	15.2724
260.112	57.1899	260.112	260.112	18.0533	18.0852	18.146	18.4496	18.4845	18.6935	19.2585	19.3311	19.2582	19.6859	19.5799	19.6296	19.2934	19.1295	18.8936	19.3335	19.3827	19.6121	18.94	19.0086	19.1039	19.1298	19.1433	19.022	18.4395	18.7274	18.7665
260.971	164.333	260.971	260.972	16.9119	17.2787	16.556	16.1061	17.8743	17.8621	17.4645	17.5615	17.5877	17.9632	17.8854	17.7334	17.3288	17.4923	17.5786	17.7877	17.7319	17.7067	17.8152	17.7106	17.6112	17.4421	17.6745	17.5862	17.4201	17.4579	17.5843
261.064	47.9342	261.062	261.064	18.9099	18.9492	18.8972	18.931	18.9668	19.067	15.6974	16.3185	16.1649	9.9658	9.9658	9.9658	16.2964	16.1982	15.7811	9.9658	9.9658	15.9645	9.9658	9.9658	9.9658	15.113	14.9767	14.5363	15.2913	15.5653	15.4827
261.086	62.4074	261.086	261.086	24.2471	23.6655	23.4684	23.9398	24.01	24.0508	23.3997	23.9751	23.7095	25.611	25.5756	25.5978	23.5904	23.7638	23.5935	23.7642	23.7148	25.0863	24.5034	23.628	23.4472	23.1122	23.6419	22.5194	22.9193	22.7846	25.2054
261.944	527.591	261.944	261.944	16.3005	17.1885	17.2866	16.5223	16.5346	16.4938	16.2598	16.3566	16.2763	16.6287	16.7353	16.7231	16.3197	16.2683	16.219	16.6213	16.7152	16.4727	16.4241	16.3317	16.3336	16.1166	16.2595	16.1979	16.0051	15.9485	15.9939
262.128	56.7628	262.127	262.133	17.3006	17.0173	17.0457	17.5194	17.6488	18.0847	18.2794	18.236	18.3885	18.8373	18.7262	18.781	18.7943	18.5914	18.3681	18.6458	18.6704	18.7626	18.3103	18.3411	18.4775	18.8525	18.8666	18.9497	18.2905	18.3986	18.442
262.133	521.668	262.132	262.134	13.472	14.8612	11.5609	14.6053	14.4326	14.1555	14.4024	14.1717	15.4453	14.6049	13.5499	15.7362	13.4506	13.6127	13.6271	15.5478	14.7743	13.3083	14.579	15.5467	13.6075	13.7117	14.1845	15.0961	14.1147	14.9579	14.4197
262.968	164.84	262.968	262.968	14.823	15.34	14.3415	13.6434	15.9018	15.8713	15.6025	15.6274	15.6466	15.9596	15.9304	15.6448	15.2679	15.5313	15.6663	15.7987	15.7857	15.7714	15.8728	15.6698	15.6863	15.5075	15.5212	15.6035	15.4094	15.5054	15.5821
262.998	556.84	262.995	263.003	10.9805	15.8329	15.865	12.4179	12.9424	9.9658	9.9658	9.9658	9.9658	9.9658	9.9658	9.9658	9.9658	9.9658	9.9658	9.9658	9.9658	9.9658	9.9658	9.9658	10.8386	9.9658	12.8967	9.9658	9.9658	10.642	12.8246
263.013	88.9605	263.01	263.014	16.7941	16.1499	14.8751	15.5061	16.1666	16.1423	16.1022	17.008	16.542	17.002	17.2287	17.1794	16.0815	16.2728	15.9525	16.747	16.8703	16.7791	16.6389	17.3278	16.5982	16.6943	16.9079	16.6932	16.3124	16.4505	16.4892
263.035	31.8164	263.035	263.035	15.0039	15.3307	15.7725	16.3001	14.911	15.536	14.7334	14.3145	14.3731	15.2646	15.1436	14.7804	14.8213	15.6596	14.9978	14.482	14.8936	14.7557	15.5972	14.3284	15.1545	14.9128	14.857	15.9945	14.4782	15.5094	14.7817
263.083	62.8821	263.082	263.093	19.3476	17.5133	19.5355	19.3742	20.0708	14.2519	20.2893	20.2189	20.2349	21.1205	21.1174	21.0789	20.3303	20.2241	20.3375	20.7013	20.7161	20.5952	20.0912	20.096	20.2335	19.7835	20.0231	19.9089	19.5938	19.4944	19.651
263.106	497.166	263.105	263.106	15.2004	14.8712	15.3348	14.5468	15.7592	16.1892	14.7002	14.4656	15.4646	16.3651	15.6519	14.5289	13.9825	15.3308	14.9024	14.5573	14.1683	14.0232	14.3588	16.4275	14.2786	15.6733	9.9658	14.7196	14.7219	14.6102	15.8659
263.123	183.927	263.119	263.132	17.4574	15.6219	17.3078	17.2947	17.6791	17.6553	14.3555	14.133	11.8207	15.3613	15.2638	10.3883	14.1692	13.8569	14.2179	14.538	14.6616	14.5997	17.2434	17.3028	17.2362	17.1711	17.1481	17.149	16.8119	16.8226	16.8082
264.025	66.5082	264.025	264.025	17.4701	18.159	17.8955	18.0257	17.3951	18.2756	15.0465	15.0655	15.204	14.6731	13.9216	15.0652	14.935	15.0803	14.9731	14.2792	14.6543	14.9638	14.9618	13.8682	15.1167	15.2369	9.9658	14.0127	13.9716	14.3006	14.8161
264.052	91.2561	264.052	264.052	17.9681	18.1115	18.0693	18.4901	18.4872	18.479	18.6181	18.5066	18.5181	19.7169	19.73	19.6978	18.5552	18.6192	18.5302	19.0337	19.0016	19.1318	18.7106	18.9236	18.82	18.8325	18.5247	18.5916	18.0041	18.0737	18.0752
264.085	72.7004	264.081	264.091	19.042	19.2031	18.6514	19.2783	19.4939	20.0048	16.4374	16.6697	16.3875	17.5949	17.5293	17.4317	16.4689	16.6185	16.5859	16.7642	16.9189	16.864	17.1199	17.0934	17.4599	16.7761	16.8677	16.8476	16.6104	16.5986	16.8452
264.268	107.128	264.268	264.268	14.3276	14.4092	14.2198	14.5917	14.4404	14.865	14.9658	14.8514	15.0296	14.6686	14.7753	14.8376	14.7159	14.6883	14.742	15.0074	15.1495	14.9628	14.2288	14.2568	13.9834	14.5614	14.8068	14.695	14.523	14.5641	14.5024
265.026	91.7942	265.018	265.033	20.5593	19.3412	20.0154	19.9589	19.9776	20.1176	15.8808	16.6142	16.9979	16.7474	16.1192	13.518	15.9555	16.5108	16.3106	15.7059	16.8967	16.7104	16.8907	15.9093	15.9269	17.4509	14.0043	12.4205	14.5859	14.8482	12.7305
265.104	68.6102	265.104	265.104	14.4462	19.1625	19.2157	19.5548	19.5215	19.2554	20.3691	9.9658	20.2166	9.9658	21.1182	21.0366	9.9658	9.9658	20.2679	20.5739	20.6045	20.7409	21.8303	21.9456	21.8886	22.8285	21.978	21.7936	21.6655	21.5348	21.4719
265.11	46.4651	265.109	265.111	18.7289	18.8199	16.4103	19.2096	19.2189	19.1046	20.3691	20.1888	20.0971	21.0816	21.2467	21.1963	20.183	20.242	20.1233	20.6654	20.7025	20.7409	21.9046	21.9456	21.9602	22.0514	21.7495	21.9056	21.5776	21.5348	21.4719
265.135	67.8061	265.135	265.137	18.2151	17.5682	17.823	17.6066	18.0755	17.8708	18.2396	18.2069	17.7633	18.016	18.0334	17.9218	17.8467	17.7282	17.5967	17.8115	18.0188	17.5136	17.8124	17.9377	17.262	17.9857	17.9833	16.8747	17.5702	17.4155	17.7315
265.997	164.921	265.997	265.999	13.8549	14.1421	14.5148	14.6304	14.7095	14.2566	14.4378	14.5339	14.6067	15.0334	15.0661	14.9241	14.5635	14.6818	14.4857	14.7519	14.8392	14.9036	15.0346	15.0318	14.7021	14.8894	14.9111	14.7718	14.6468	14.5518	14.6178
266.022	154.834	266.022	266.028	15.7342	15.067	15.3085	15.9601	16.2703	16.2299	15.0385	15.2742	15.1406	15.9505	15.9995	15.9604	15.1045	15.3244	15.2963	15.5876	15.6124	15.5888	15.5859	15.5505	15.6346	15.6535	15.5719	15.5754	15.3634	15.2668	15.3599
266.917	463.077	266.913	266.919	16.9797	16.0711	16.98	17.1318	17.9768	18.2202	17.2289	17.1215	17.0551	17.5045	17.9159	17.4276	17.2566	17.3282	17.053	17.9928	17.7845	17.7519	17.2982	17.079	17.1007	16.9838	17.5302	14.3375	14.1339	15.3933	12.2324
267.031	61.989	267.028	267.039	19.3101	17.4526	17.5832	16.8411	17.8007	18.6504	17.7095	17.5316	17.4413	15.403	16.0466	12.0667	17.3624	17.3038	17.3692	17.2304	17.5294	17.7127	17.1092	17.2426	12.0313	14.461	17.1475	17.5348	17.5694	17.7421	17.9275
267.099	209.387	267.096	267.102	13.9995	14.4161	14.3702	14.9318	15.0802	15.0943	15.0571	14.9689	15.079	16.0764	16.0584	16.1132	15.0587	14.9818	15.008	15.529	15.5543	15.4895	16.5354	16.532	16.5829	16.4843	16.5158	16.4661	16.114	16.0259	16.079
267.178	191.292	267.17	267.18	12.0532	11.9687	16.3822	16.6031	9.9658	12.1495	16.8329	15.0174	13.6303	12.9484	13.3835	14.029	14.8187	15.4146	13.7021	13.037	14.4232	12.9849	13.3921	16.4227	15.5943	16.2058	14.324	16.9418	13.2801	14.4142	16.1458
267.177	501.857	267.17	267.18	11.6673	13.2077	13.4119	15.2198	15.5172	12.1695	12.7648	10.6007	12.2157	13.0163	10.2705	12.9737	11.4794	11.1591	13.6273	12.1914	10.3179	11.8993	11.7877	14.6758	14.9293	15.2077	14.3355	13.5247	13.2854	14.1404	12.9623
268.101	62.2793	268.101	268.103	17.6673	17.475	17.7967	18.2225	18.0676	18.0542	18.7258	18.0337	18.1027	18.6453	19.4473	19.1363	18.7425	18.7439	17.9137	18.4559	19.1206	19.2496	18.9533	18.2803	19.1094	19.1824	19.0706	18.722	18.8208	18.9982	18.8485
268.174	216.058	268.173	268.174	16.1314	15.7993	16.6189	15.6725	16.0934	15.5488	15.1542	15.0529	15.3622	15.5888	15.7362	15.3842	14.7758	14.8038	14.8593	13.4367	14.2383	15.8611	14.6815	14.5629	15.4096	14.4268	15.0319	15.3834	15.052	15.5177	14.4139
268.174	513.102	268.173	268.176	13.6006	13.8411	13.3464	14.4773	13.8729	12.9024	10.7531	13.9172	14.2284	14.5061	12.2696	14.4519	14.7823	14.1852	15.4591	11.0835	12.6109	13.1406	12.569	13.037	14.3389	12.8145	14.7449	9.9658	14.417	14.3144	13.6875
268.262	117.614	268.262	268.262	14.1376	14.2954	15.2838	14.419	14.5929	14.4152	15.7618	15.8986	15.8782	15.5829	15.7017	14.6662	15.5433	15.5934	15.5873	16.106	15.7421	15.7069	15.4377	15.7675	14.5756	14.7159	14.2825	14.9309	15.7523	15.6896	15.7832
268.978	200.766	268.977	268.978	10.8837	14.4831	14.4014	14.4732	12.2995	14.9308	13.8783	14.122	13.3894	14.8091	14.2152	14.7948	14.5208	13.8231	13.1798	10.5885	14.9325	12.9813	14.9894	13.3057	14.1003	14.6327	10.5093	13.4859	14.8152	13.4285	12.9195
269.025	244.448	269.024	269.027	13.3878	14.2085	14.3121	14.9994	16.7957	16.9091	14.06	14.1163	13.7937	15.8185	15.8813	15.8897	14.2172	14.1973	14.1582	14.6412	14.69	14.816	15.8664	15.7994	15.7712	15.6999	15.6235	15.691	15.3126	15.3475	15.2902
269.098	339.513	269.098	269.099	13.237	16.3627	15.5379	16.4107	16.5453	16.3795	16.7203	14.7075	15.9022	9.9658	15.5289	14.8521	16.0934	16.8398	15.8045	16.2344	16.3813	15.4616	16.5845	16.5818	16.8818	9.9658	15.5793	14.2824	16.0372	16.1354	15.6993
[truncated: 6,370 more rows]

## Sheet: L_sig
#infected vs mock; vs basline
[truncated: 602 more rows]

[truncated: 4 more sheets: L_ref, Metabolite_prediction_moDC_data, metabolite_prediction_human_urine_data, metabolite_prediction_yeast_mc89_data]
